# Supplementary material for: Dysregulated proteome and N-glycoproteome in ALG1-deficient fibroblasts
Source: Proteomics. Author manuscript; Available in PMC 2024 Aug 2. (PMC7616334; doi:10.1002/pmic.202400012)
Supplement: Table S2 [file EMS195230-supplement-Table_S2.xlsx]

## Sheet: Sheet1
Supplementary Table S2: Significantly changing proteins (p<0.05) with their accession numbers, gene symbols, coverage percetage, number of peptides, peptide spectrum matcheds (PSMs), fold changes and p-values and their logarithmic values.
Accession	Protein	Gene symbol	Coverage [%]	# Peptides	# PSMs	Fold change (ALG1-CDG/Controls)	p-value	log2FC	(Negative) log10p-value
P01344	Insulin-like growth factor II	IGF2	9	1	3	5.16247	0.00768719	2.36806	2.11423
P08567	Pleckstrin	PLEK	15	5	6	4.32838	0.0241667	2.11383	1.61678
Q13103	Secreted phosphoprotein 24	SPP2	6	1	3	3.89525	0.000799426	1.96172	3.09722
Q13642	Four and a half LIM domains protein 1	FHL1	48	18	42	3.49194	0.0442224	1.80403	1.35436
P0CG34	Thymosin beta-15A	TMSB15A	16	1	3	3.27671	0.0123561	1.71225	1.90812
P69905	Hemoglobin subunit alpha	HBA2	32	5	21	3.15929	0.0249747	1.6596	1.6025
Q8N9V7	Protein TOPAZ1	TOPAZ1	2	2	2	2.86874	0.0335677	1.52041	1.47408
P12544	Granzyme A	GZMA	4	1	1	2.72529	0.0224048	1.44641	1.64966
Q9GZP0	Platelet-derived growth factor D	PDGFD	2	1	1	2.46051	0.046146	1.29896	1.33587
P62328	Thymosin beta-4	TMSB4X	57	8	29	2.40402	0.0165874	1.26545	1.78022
P07108	Acyl-CoA-binding protein	DBI	76	7	17	2.38713	0.0384877	1.25528	1.41468
Q5VY43	Platelet endothelial aggregation receptor 1	PEAR1	2	2	2	2.38355	0.00559058	1.25311	2.25254
P51397	Death-associated protein 1	DAP	51	4	6	2.17853	0.0141655	1.12336	1.84877
Q9BTM9	Ubiquitin-related modifier 1	URM1	20	2	3	2.1482	0.0119659	1.10313	1.92206
Q02410	Amyloid-beta A4 precursor protein-binding family A member 1	APBA1	5	2	2	2.09436	0.0192205	1.06651	1.71624
Q13541	Eukaryotic translation initiation factor 4E-binding protein 1	EIF4EBP1	16	3	3	2.07856	0.00333196	1.05559	2.4773
P40261	Nicotinamide N-methyltransferase	NNMT	69	14	61	2.04158	0.00963641	1.02969	2.01608
Q8TD10	Mirror-image polydactyly gene 1 protein	MIPOL1	2	1	1	2.03746	0.0454154	1.02677	1.3428
Q96CX2	BTB/POZ domain-containing protein KCTD12	KCTD12	60	15	24	2.02808	0.0450773	1.02012	1.34604
Q96EB1	Elongator complex protein 4	ELP4	17	6	7	2.0067	0.0307029	1.00482	1.51282
P22105	Tenascin-X	TNXB	10	18	21	1.98608	0.000700845	0.989921	3.15438
O75369	Filamin-B	FLNB	79	181	845	1.97393	0.0110273	0.981074	1.95753
Q8NGA1	Olfactory receptor 1M1	OR1M1	2	1	2	1.95973	0.0404591	0.970656	1.39298
P61204	ADP-ribosylation factor 3	ARF3	87	18	91	1.93747	0.0338534	0.954172	1.4704
Q17RS7	Flap endonuclease GEN homolog 1	GEN1	5	2	3	1.92788	0.0221924	0.947015	1.6538
A6NMZ7	Collagen alpha-6(VI) chain	COL6A6	0	1	1	1.92518	0.0167827	0.944993	1.77514
Q9Y5Y5	Peroxisomal membrane protein PEX16	PEX16	26	6	7	1.89298	0.0496277	0.92066	1.30428
P04080	Cystatin-B	CSTB	61	5	14	1.89127	0.041696	0.919356	1.37991
P41218	Myeloid cell nuclear differentiation antigen	MNDA	3	2	2	1.88831	0.0304222	0.917094	1.51681
Q502W6	von Willebrand factor A domain-containing protein 3B	VWA3B	1	1	2	1.86972	0.0123932	0.902823	1.90682
P51580	Thiopurine S-methyltransferase	TPMT	26	7	10	1.85884	0.03474	0.894405	1.45917
P32456	Guanylate-binding protein 2	GBP2	30	17	22	1.85316	0.0435515	0.88999	1.361
Q9Y566	SH3 and multiple ankyrin repeat domains protein 1	SHANK1	0	1	1	1.84608	0.00872853	0.884466	2.05906
O60443	Gasdermin-E	GSDME	39	12	16	1.80141	0.0417241	0.849123	1.37961
Q13907	Isopentenyl-diphosphate Delta-isomerase 1	IDI1	60	13	20	1.79239	0.0363346	0.841881	1.43968
P24390	ER lumen protein-retaining receptor 1	KDELR1	21	3	8	1.7904	0.00156421	0.840279	2.80571
P05161	Ubiquitin-like protein ISG15	ISG15	33	6	8	1.7885	0.0106861	0.838747	1.97118
A6NHL2	Tubulin alpha chain-like 3	TUBAL3	12	8	51	1.78218	0.0350214	0.833642	1.45567
O14581	Olfactory receptor 7A17	OR7A17	3	1	1	1.76385	0.0248072	0.818728	1.60542
O60361	Putative nucleoside diphosphate kinase	NME2P1	60	7	46	1.74167	0.0308226	0.800475	1.51113
Q9GZN6	Orphan sodium- and chloride-dependent neurotransmitter transporter NTT5	SLC6A16	1	1	2	1.73256	0.0202757	0.792904	1.69302
P54852	Epithelial membrane protein 3	EMP3	10	1	2	1.72993	0.00630959	0.790711	2.2
P09936	Ubiquitin carboxyl-terminal hydrolase isozyme L1	UCHL1	88	17	92	1.72803	0.0213591	0.78913	1.67042
Q8TDX7	Serine/threonine-protein kinase Nek7	NEK7	70	20	61	1.7123	0.034021	0.775932	1.46825
Q9NPB0	SAYSvFN domain-containing protein 1	SAYSD1	4	1	1	1.6872	0.013803	0.754632	1.86003
Q5CZC0	Fibrous sheath-interacting protein 2	FSIP2	0	2	2	1.68375	0.0201506	0.751678	1.69571
P30626	Sorcin	SRI	71	15	36	1.67002	0.00414812	0.739864	2.38215
O94808	Glutamine--fructose-6-phosphate aminotransferase [isomerizing] 2	GFPT2	45	26	45	1.66627	0.0212957	0.736624	1.67171
Q08397	Lysyl oxidase homolog 1	LOXL1	31	14	17	1.66514	0.0241376	0.735643	1.61731
P36871	Phosphoglucomutase-1	PGM1	71	33	72	1.6645	0.0082419	0.735093	2.08397
Q9BT23	LIM domain-containing protein 2	LIMD2	17	3	4	1.6462	0.00332848	0.719143	2.47775
Q8N2W9	E3 SUMO-protein ligase PIAS4	PIAS4	6	2	3	1.64463	0.0171167	0.717761	1.76658
O43175	D-3-phosphoglycerate dehydrogenase	PHGDH	62	29	103	1.63062	0.0203865	0.705423	1.69066
Q14019	Coactosin-like protein	COTL1	85	16	37	1.62707	0.0249556	0.702279	1.60283
O95394	Phosphoacetylglucosamine mutase	PGM3	53	28	52	1.62021	0.0240414	0.696179	1.61904
Q15121	Astrocytic phosphoprotein PEA-15	PEA15	68	11	28	1.61808	0.0437292	0.694284	1.35923
Q15582	Transforming growth factor-beta-induced protein ig-h3	TGFBI	74	42	316	1.61779	0.016291	0.694022	1.78805
P10144	Granzyme B	GZMB	3	1	1	1.61729	0.00609274	0.693582	2.21519
Q53T59	HCLS1-binding protein 3	HS1BP3	27	6	9	1.61635	0.000300739	0.692737	3.52181
Q9UHN1	DNA polymerase subunit gamma-2, mitochondrial	POLG2	5	2	2	1.61378	0.0422587	0.690444	1.37408
P51668	Ubiquitin-conjugating enzyme E2 D1	UBE2D1	35	3	9	1.60831	0.0256285	0.685547	1.59128
Q9P2B2	Prostaglandin F2 receptor negative regulator	PTGFRN	15	12	14	1.59104	0.0376498	0.669971	1.42424
P14550	Aldo-keto reductase family 1 member A1	AKR1A1	76	23	43	1.58879	0.0195397	0.667924	1.70908
O60701	UDP-glucose 6-dehydrogenase	UGDH	86	41	157	1.58739	0.0120087	0.666654	1.9205
P50395	Rab GDP dissociation inhibitor beta	GDI2	82	43	144	1.57595	0.0295873	0.656219	1.5289
P40925	Malate dehydrogenase, cytoplasmic	MDH1	67	24	78	1.55907	0.029472	0.640688	1.53059
Q8NBI5	Solute carrier family 43 member 3	SLC43A3	1	1	1	1.55886	0.0165054	0.64049	1.78238
P61970	Nuclear transport factor 2	NUTF2	80	7	23	1.55672	0.0112231	0.638509	1.94989
Q9Y5Z4	Heme-binding protein 2	HEBP2	54	11	19	1.55419	0.00666828	0.636167	2.17599
P19105	Myosin regulatory light chain 12A	MYL12A	89	14	282	1.54936	0.0191767	0.63167	1.71723
P11413	Glucose-6-phosphate 1-dehydrogenase	G6PD	75	36	82	1.54533	0.00944322	0.627919	2.02488
O75663	TIP41-like protein	TIPRL	39	11	16	1.53916	0.0245492	0.622147	1.60996
O15305	Phosphomannomutase 2	PMM2	58	14	20	1.53676	0.00712705	0.619891	2.14709
Q9H993	Damage-control phosphatase ARMT1	ARMT1	47	17	33	1.53485	0.018649	0.618101	1.72934
O00478	Butyrophilin subfamily 3 member A3	BTN3A3	12	5	7	1.53124	0.00249192	0.614697	2.60347
Q8IV08	5'-3' exonuclease PLD3	PLD3	30	12	20	1.52994	0.00928958	0.613474	2.032
P62837	Ubiquitin-conjugating enzyme E2 D2	UBE2D2	41	4	16	1.52917	0.0406642	0.612747	1.39079
P05413	Fatty acid-binding protein, heart	FABP3	26	4	4	1.52836	0.0330802	0.611981	1.48043
P53041	Serine/threonine-protein phosphatase 5	PPP5C	41	17	28	1.52744	0.0329472	0.611111	1.48218
P00813	Adenosine deaminase	ADA	42	11	21	1.52632	0.00860816	0.610053	2.06509
Q9H446	RWD domain-containing protein 1	RWDD1	12	5	7	1.52615	0.00594678	0.6099	2.22572
O15063	Granule associated Rac and RHOG effector protein 1	GARRE1	3	2	3	1.52576	0.011108	0.609532	1.95436
P32455	Guanylate-binding protein 1	GBP1	65	32	51	1.52564	0.00841415	0.60941	2.07499
P23381	Tryptophan--tRNA ligase, cytoplasmic	WARS1	66	35	88	1.5251	0.0393226	0.608906	1.40536
P35237	Serpin B6	SERPINB6	80	25	59	1.52102	0.00294346	0.605035	2.53114
Q8NEW0	Zinc transporter 7	SLC30A7	18	6	8	1.5208	0.0259196	0.60483	1.58637
P61088	Ubiquitin-conjugating enzyme E2 N	UBE2N	80	12	52	1.52054	0.0366188	0.604586	1.4363
Q12882	Dihydropyrimidine dehydrogenase [NADP(+)]	DPYD	22	15	17	1.51884	0.0379179	0.602968	1.42116
Q8NCQ2	Uncharacterized protein CSNK1G2-AS1	CSNK1G2-AS1	5	1	1	1.51724	0.0140005	0.601451	1.85386
P68366	Tubulin alpha-4A chain	TUBA4A	62	30	680	1.51516	0.0485083	0.599475	1.31418
Q5T6V5	Queuosine salvage protein	C9orf64	44	16	22	1.51322	0.00375294	0.59762	2.42563
Q9P289	Serine/threonine-protein kinase 26	STK26	31	12	16	1.50959	0.0348504	0.594152	1.45779
P61077	Ubiquitin-conjugating enzyme E2 D3	UBE2D3	41	4	16	1.50319	0.0374516	0.58803	1.42653
O43592	Exportin-T	XPOT	46	33	70	1.50313	0.00186671	0.587969	2.72892
Q96EK6	Glucosamine 6-phosphate N-acetyltransferase	GNPNAT1	54	7	17	1.50207	0.00182355	0.58695	2.73908
O94885	SAM and SH3 domain-containing protein 1	SASH1	21	22	28	1.49759	0.031575	0.582645	1.50066
Q2VPK5	Cytoplasmic tRNA 2-thiolation protein 2	CTU2	13	4	4	1.49551	0.00678994	0.580638	2.16813
Q29983	MHC class I polypeptide-related sequence A	MICA	4	2	2	1.49422	0.0307136	0.579396	1.51267
P46976	Glycogenin-1	GYG1	26	9	13	1.49346	0.0296542	0.578656	1.52791
Q00169	Phosphatidylinositol transfer protein alpha isoform	PITPNA	79	24	30	1.49013	0.0495213	0.575437	1.30521
O95336	6-phosphogluconolactonase	PGLS	77	14	41	1.48916	0.00468666	0.574498	2.32914
Q96F85	CB1 cannabinoid receptor-interacting protein 1	CNRIP1	66	7	13	1.48202	0.0357267	0.567568	1.44701
Q9BV20	Methylthioribose-1-phosphate isomerase	MRI1	36	7	10	1.48188	0.00712295	0.567425	2.14734
O94819	Kelch repeat and BTB domain-containing protein 11	KBTBD11	18	6	7	1.48094	0.0022188	0.566515	2.65388
Q13287	N-myc-interactor	NMI	51	11	13	1.48032	0.025969	0.565907	1.58554
Q8NHG8	E3 ubiquitin-protein ligase ZNRF2	ZNRF2	5	1	1	1.47466	0.0136079	0.56038	1.86621
Q9BRP1	Programmed cell death protein 2-like	PDCD2L	4	1	1	1.47203	0.00132266	0.557802	2.87855
P22061	Protein-L-isoaspartate(D-aspartate) O-methyltransferase	PCMT1	67	13	27	1.47127	0.0457103	0.557066	1.33999
Q15126	Phosphomevalonate kinase	PMVK	79	16	22	1.47056	0.0351378	0.556369	1.45423
Q68DA7	Formin-1	FMN1	1	1	1	1.47044	0.00724799	0.556244	2.13978
P11766	Alcohol dehydrogenase class-3	ADH5	55	19	58	1.47022	0.00802921	0.556028	2.09533
Q9NRQ2	Phospholipid scramblase 4	PLSCR4	11	3	3	1.46683	0.0482374	0.552698	1.31662
Q6EEV6	Small ubiquitin-related modifier 4	SUMO4	23	2	4	1.46653	0.047461	0.552407	1.32366
Q96KP4	Cytosolic non-specific dipeptidase	CNDP2	64	22	43	1.46571	0.00685588	0.551604	2.16394
Q07960	Rho GTPase-activating protein 1	ARHGAP1	64	23	74	1.46251	0.0157495	0.548447	1.80273
Q9BQ49	Small integral membrane protein 7	SMIM7	27	3	3	1.46183	0.00170653	0.547779	2.76789
O43583	Density-regulated protein	DENR	54	7	18	1.46085	0.0279206	0.546813	1.55408
Q9Y3Q8	TSC22 domain family protein 4	TSC22D4	22	6	8	1.45898	0.00976751	0.544964	2.01022
Q04917	14-3-3 protein eta	YWHAH	85	25	133	1.45896	0.00622577	0.544936	2.20581
Q99961	Endophilin-A2	SH3GL1	58	23	49	1.45833	0.0256149	0.544321	1.59151
P54577	Tyrosine--tRNA ligase, cytoplasmic	YARS1	81	51	127	1.45826	0.00245428	0.544251	2.61008
Q9UQN3	Charged multivesicular body protein 2b	CHMP2B	23	6	7	1.45819	0.046221	0.544178	1.33516
O95992	Cholesterol 25-hydroxylase	CH25H	3	1	1	1.45704	0.0373103	0.543042	1.42817
P61086	Ubiquitin-conjugating enzyme E2 K	UBE2K	78	13	32	1.45585	0.0245008	0.541857	1.61082
Q9Y663	Heparan sulfate glucosamine 3-O-sulfotransferase 3A1	HS3ST3A1	2	1	1	1.45503	0.00841727	0.54105	2.07483
P49914	5-formyltetrahydrofolate cyclo-ligase	MTHFS	16	2	3	1.45416	0.017148	0.540186	1.76579
Q12765	Secernin-1	SCRN1	47	16	34	1.45298	0.0472417	0.539012	1.32567
Q6GMV3	Putative peptidyl-tRNA hydrolase PTRHD1	PTRHD1	71	7	10	1.45078	0.0284656	0.536824	1.54568
P11216	Glycogen phosphorylase, brain form	PYGB	72	65	152	1.45077	0.00438688	0.536821	2.35784
Q8IWD5	Major facilitator superfamily domain-containing protein 6-like	MFSD6L	1	1	1	1.44805	0.00768819	0.534111	2.11418
P60174	Triosephosphate isomerase	TPI1	92	23	185	1.44669	0.00166599	0.532758	2.77833
Q9BQE3	Tubulin alpha-1C chain	TUBA1C	85	39	574	1.44516	0.041412	0.531228	1.38287
P51570	Galactokinase	GALK1	56	16	24	1.44491	0.0243602	0.530983	1.61332
P36507	Dual specificity mitogen-activated protein kinase kinase 2	MAP2K2	53	18	34	1.44251	0.0260357	0.528583	1.58443
P41250	Glycine--tRNA ligase	GARS1	79	55	247	1.44247	0.0122182	0.528542	1.91299
P62256	Ubiquitin-conjugating enzyme E2 H	UBE2H	23	4	7	1.44148	0.0084042	0.527554	2.0755
P62258	14-3-3 protein epsilon	YWHAE	87	30	179	1.44108	0.036044	0.527149	1.44317
P49588	Alanine--tRNA ligase, cytoplasmic	AARS1	72	59	170	1.44027	0.00782655	0.526342	2.10643
Q02750	Dual specificity mitogen-activated protein kinase kinase 1	MAP2K1	47	16	34	1.43914	0.0083777	0.52521	2.07688
Q9H2G9	Golgin-45	BLZF1	8	2	2	1.43776	0.0348919	0.523821	1.45728
Q9BZQ8	Protein Niban 1	NIBAN1	50	40	76	1.43761	0.0238557	0.523675	1.62241
P48739	Phosphatidylinositol transfer protein beta isoform	PITPNB	82	22	33	1.43604	0.0335349	0.522093	1.4745
Q9H0R4	Haloacid dehalogenase-like hydrolase domain-containing protein 2	HDHD2	41	9	9	1.43356	0.00367058	0.5196	2.43527
P15531	Nucleoside diphosphate kinase A	NME1	86	12	50	1.43151	0.0257409	0.517537	1.58938
P08133	Annexin A6	ANXA6	84	68	249	1.43042	0.0500125	0.516437	1.30092
P31150	Rab GDP dissociation inhibitor alpha	GDI1	71	35	91	1.42985	0.034185	0.515868	1.46616
P62826	GTP-binding nuclear protein Ran	RAN	57	15	54	1.42935	0.0471166	0.515359	1.32683
Q01469	Fatty acid-binding protein 5	FABP5	70	12	22	1.42903	0.00430103	0.515041	2.36643
O75445	Usherin	USH2A	0	1	1	1.42869	0.0320276	0.514693	1.49448
P55039	Developmentally-regulated GTP-binding protein 2	DRG2	63	21	30	1.42839	0.0152387	0.514395	1.81705
Q76NI1	Kinase non-catalytic C-lobe domain-containing protein 1	KNDC1	1	1	1	1.42791	0.0347558	0.513904	1.45897
Q8NBF2	NHL repeat-containing protein 2	NHLRC2	45	22	33	1.42673	0.0209533	0.51271	1.67875
P30520	Adenylosuccinate synthetase isozyme 2	ADSS2	53	22	30	1.42543	0.0328322	0.511393	1.4837
O00425	Insulin-like growth factor 2 mRNA-binding protein 3	IGF2BP3	56	30	64	1.42116	0.0272097	0.507065	1.56528
P00338	L-lactate dehydrogenase A chain	LDHA	89	38	327	1.42099	0.0233141	0.506894	1.63238
Q9UI15	Transgelin-3	TAGLN3	18	3	29	1.41939	0.0325104	0.505276	1.48798
P31749	RAC-alpha serine/threonine-protein kinase	AKT1	47	17	24	1.41914	0.0500335	0.505019	1.30074
Q15382	GTP-binding protein Rheb	RHEB	60	14	24	1.41486	0.00419447	0.500663	2.37732
P23526	Adenosylhomocysteinase	AHCY	54	25	57	1.41479	0.0317852	0.500588	1.49777
P15735	Phosphorylase b kinase gamma catalytic chain, liver/testis isoform	PHKG2	6	2	2	1.41295	0.0398713	0.498708	1.39934
Q9UKK9	ADP-sugar pyrophosphatase	NUDT5	57	12	18	1.41074	0.0156923	0.496455	1.80431
Q04760	Lactoylglutathione lyase	GLO1	52	11	27	1.41053	0.0400097	0.496238	1.39783
Q9HCJ0	Trinucleotide repeat-containing gene 6C protein	TNRC6C	2	2	2	1.41046	0.00325194	0.49617	2.48786
Q9Y696	Chloride intracellular channel protein 4	CLIC4	84	26	142	1.41015	0.0442062	0.495848	1.35452
Q96IK1	Biorientation of chromosomes in cell division protein 1	BOD1	12	2	2	1.40957	0.043239	0.495253	1.36412
P26639	Threonine--tRNA ligase 1, cytoplasmic	TARS1	65	50	111	1.40728	0.00149096	0.492911	2.82654
P63104	14-3-3 protein zeta/delta	YWHAZ	85	27	208	1.4	0.0457229	0.485427	1.33987
Q96GG9	DCN1-like protein 1	DCUN1D1	50	10	20	1.39959	0.00875127	0.485004	2.05793
Q9NQW7	Xaa-Pro aminopeptidase 1	XPNPEP1	47	22	43	1.3966	0.00232259	0.481921	2.63403
Q9UBV8	Peflin	PEF1	40	7	14	1.39635	0.0160977	0.481662	1.79324
Q92974	Rho guanine nucleotide exchange factor 2	ARHGEF2	61	55	102	1.3961	0.0391918	0.481401	1.4068
P34949	Mannose-6-phosphate isomerase	MPI	27	7	10	1.39567	0.00298632	0.480956	2.52486
P03905	NADH-ubiquinone oxidoreductase chain 4	MT-ND4	10	3	4	1.39219	0.000645513	0.47736	3.19009
Q9NRV9	Heme-binding protein 1	HEBP1	81	13	29	1.38966	0.0362869	0.474727	1.44025
P50542	Peroxisomal targeting signal 1 receptor	PEX5	14	6	9	1.38898	0.0135567	0.474023	1.86785
Q14376	UDP-glucose 4-epimerase	GALE	46	14	17	1.38726	0.0107017	0.472237	1.97055
P06744	Glucose-6-phosphate isomerase	GPI	68	39	126	1.3872	0.0394978	0.472179	1.40343
Q8TEP8	Centrosomal protein of 192 kDa	CEP192	2	4	5	1.38406	0.049054	0.468904	1.30933
Q15831	Serine/threonine-protein kinase STK11	STK11	13	4	4	1.38267	0.000622748	0.46746	3.20569
O75223	Gamma-glutamylcyclotransferase	GGCT	38	6	9	1.38241	0.0259638	0.467187	1.58563
P18669	Phosphoglycerate mutase 1	PGAM1	83	23	141	1.38224	0.028847	0.467012	1.5399
Q15819	Ubiquitin-conjugating enzyme E2 variant 2	UBE2V2	63	11	22	1.38217	0.0469794	0.466939	1.32809
P15121	Aldo-keto reductase family 1 member B1	AKR1B1	72	16	56	1.38009	0.030194	0.464765	1.52008
O00204	Sulfotransferase 2B1	SULT2B1	2	1	2	1.37961	0.0126654	0.464257	1.89738
Q8N5M9	Protein jagunal homolog 1	JAGN1	7	1	2	1.37945	0.00875792	0.464097	2.0576
P62495	Eukaryotic peptide chain release factor subunit 1	ETF1	60	25	77	1.37916	0.0149902	0.463788	1.82419
Q9NVQ4	Fas apoptotic inhibitory molecule 1	FAIM	7	1	1	1.37842	0.00176335	0.463019	2.75366
P63241	Eukaryotic translation initiation factor 5A-1	EIF5A	72	15	180	1.37802	0.0330217	0.462596	1.4812
P13693	Translationally-controlled tumor protein	TPT1	62	11	45	1.37776	0.0320367	0.462323	1.49435
P84077	ADP-ribosylation factor 1	ARF1	88	19	109	1.37731	0.0185243	0.461855	1.73226
O15212	Prefoldin subunit 6	PFDN6	67	10	22	1.37585	0.0148389	0.460323	1.8286
O95747	Serine/threonine-protein kinaseR1	OXSR1	46	22	33	1.37578	0.00223526	0.46025	2.65067
P28482	Mitogen-activated protein kinase 1	MAPK1	73	23	57	1.37526	0.0413935	0.459701	1.38307
Q9BVG4	Protein PBDC1	PBDC1	53	12	25	1.37495	0.012065	0.459379	1.91847
P68371	Tubulin beta-4B chain	TUBB4B	83	32	517	1.37321	0.0446669	0.457552	1.35001
P68402	Platelet-activating factor acetylhydrolase IB subunit alpha2	PAFAH1B2	42	8	20	1.37308	0.0461346	0.457419	1.33597
Q8N3F8	MICAL-like protein 1	MICALL1	21	15	16	1.37036	0.0289535	0.454551	1.5383
A5YM69	Rho guanine nucleotide exchange factor 35	ARHGEF35	3	1	1	1.36948	0.0276456	0.453626	1.55837
Q9NQT8	Kinesin-like protein KIF13B	KIF13B	4	8	10	1.36725	0.0229567	0.451277	1.63909
Q86V21	Acetoacetyl-CoA synthetase	AACS	21	14	20	1.36569	0.00569296	0.449635	2.24466
Q674X7	Kazrin	KAZN	1	1	1	1.36563	0.0344849	0.449569	1.46237
Q16555	Dihydropyrimidinase-related protein 2	DPYSL2	72	33	172	1.36524	0.018614	0.449157	1.73016
Q9GZT4	Serine racemase	SRR	21	5	7	1.36353	0.0446272	0.447346	1.3504
P31939	Bifunctional purine biosynthesis protein ATIC	ATIC	76	38	102	1.36341	0.00725475	0.447223	2.13938
Q9UKR5	Ergosterol biosynthetic protein 28 homolog	ERG28	16	2	3	1.3634	0.0262548	0.447209	1.58079
Q13442	28 kDa heat- and acid-stable phosphoprotein	PDAP1	50	15	36	1.36205	0.0428503	0.445777	1.36805
Q96AY4	Tetratricopeptide repeat protein 28	TTC28	6	10	11	1.36141	0.0323458	0.445105	1.49018
Q8NE18	Putative methyltransferase NSUN7	NSUN7	3	2	2	1.35972	0.0166339	0.443308	1.77901
O14618	Copper chaperone for superoxide dismutase	CCS	35	9	12	1.3589	0.0243472	0.442441	1.61355
Q04446	1,4-alpha-glucan-branching enzyme	GBE1	48	35	79	1.35865	0.0307525	0.442174	1.51212
O60925	Prefoldin subunit 1	PFDN1	41	6	11	1.35657	0.00998243	0.439967	2.00076
Q5HYW2	NHS-like protein 2	NHSL2	5	5	5	1.35499	0.0398028	0.438286	1.40009
P41240	Tyrosine-protein kinase CSK	CSK	29	12	16	1.35426	0.0338028	0.437503	1.47105
Q04323	UBX domain-containing protein 1	UBXN1	57	13	24	1.35329	0.0147497	0.43647	1.83122
Q8TC07	TBC1 domain family member 15	TBC1D15	30	19	29	1.35306	0.025275	0.436225	1.59731
Q9UHD9	Ubiquilin-2	UBQLN2	28	12	19	1.35276	0.0151204	0.435907	1.82044
P60981	Destrin	DSTN	84	22	129	1.35222	0.0441332	0.435332	1.35523
Q15181	Inorganic pyrophosphatase	PPA1	81	22	58	1.35115	0.0278224	0.434186	1.55561
Q9H832	Ubiquitin-conjugating enzyme E2 Z	UBE2Z	28	11	17	1.351	0.0162335	0.434032	1.78959
Q8NI22	Multiple coagulation factor deficiency protein 2	MCFD2	45	3	9	1.35011	0.0120703	0.43308	1.91828
Q14061	Cytochrome c oxidase copper chaperone	COX17	38	4	6	1.34902	0.0424268	0.431916	1.37236
P03923	NADH-ubiquinone oxidoreductase chain 6	MT-ND6	8	1	1	1.34656	0.00166352	0.429275	2.77897
Q7Z2Z2	Elongation factor-like GTPase 1	EFL1	37	30	41	1.34653	0.0355601	0.429247	1.44904
P48147	Prolyl endopeptidase	PREP	67	38	65	1.3462	0.00480805	0.428894	2.31803
Q99704	Docking protein 1	DOK1	37	10	10	1.34484	0.025639	0.427436	1.5911
Q5JU67	Cilia- and flagella-associated protein 157	CFAP157	1	1	1	1.34267	0.0132831	0.425106	1.8767
Q9H0A8	COMM domain-containing protein 4	COMMD4	60	9	16	1.34198	0.0494674	0.42436	1.30568
Q96B54	Zinc finger protein 428	ZNF428	22	3	5	1.34135	0.00298155	0.423682	2.52556
O60749	Sorting nexin-2	SNX2	43	23	40	1.34129	0.00809198	0.423624	2.09195
Q9Y5N5	Methyltransferase N6AMT1	N6AMT1	30	4	7	1.34129	0.0228412	0.423618	1.64128
P22102	Trifunctional purine biosynthetic protein adenosine-3	GART	61	49	94	1.34083	0.0114776	0.423126	1.94015
Q9Y6E2	Basic leucine zipper and W2 domain-containing protein 2	BZW2	58	28	51	1.34028	0.00836624	0.422532	2.07747
Q9UL46	Proteasome activator complex subunit 2	PSME2	79	16	55	1.33919	0.0416591	0.421356	1.38029
P54725	UV excision repair protein RAD23 homolog A	RAD23A	37	13	20	1.33903	0.0325211	0.421193	1.48783
P29966	Myristoylated alanine-rich C-kinase substrate	MARCKS	55	16	94	1.33835	0.00961958	0.420454	2.01684
Q06323	Proteasome activator complex subunit 1	PSME1	82	21	62	1.33784	0.0454812	0.419909	1.34217
Q9UHV9	Prefoldin subunit 2	PFDN2	62	8	18	1.33697	0.0124018	0.418971	1.90651
Q8WU79	Stromal membrane-associated protein 2	SMAP2	32	11	15	1.33551	0.031336	0.417389	1.50396
P14324	Farnesyl pyrophosphate synthase	FDPS	41	16	30	1.33522	0.0196341	0.417073	1.70699
P49591	Serine--tRNA ligase, cytoplasmic	SARS1	71	39	105	1.33493	0.00521676	0.416762	2.2826
Q9NYA1	Sphingosine kinase 1	SPHK1	11	4	4	1.33384	0.00194331	0.415583	2.71146
P00558	Phosphoglycerate kinase 1	PGK1	90	43	209	1.33347	0.0057915	0.41518	2.23721
Q9UNH7	Sorting nexin-6	SNX6	61	29	70	1.33305	0.0208871	0.414736	1.68012
Q06124	Tyrosine-protein phosphatase non-receptor type 11	PTPN11	61	35	48	1.33144	0.0300775	0.412985	1.52176
Q9H0F6	Sharpin	SHARPIN	8	2	2	1.33132	0.00110242	0.412857	2.95765
P07195	L-lactate dehydrogenase B chain	LDHB	74	23	143	1.33103	0.0282121	0.412539	1.54956
P61081	NEDD8-conjugating enzyme Ubc12	UBE2M	73	15	26	1.33009	0.0148462	0.411523	1.82838
Q8IWE2	Protein NOXP20	FAM114A1	54	28	69	1.32938	0.0271277	0.410751	1.56659
P30740	Leukocyte elastase inhibitor	SERPINB1	41	14	21	1.3291	0.0248495	0.410448	1.60468
P09960	Leukotriene A-4 hydrolase	LTA4H	55	31	53	1.32867	0.0435429	0.409981	1.36108
Q9HD15	Steroid receptor RNA activator 1	SRA1	57	13	17	1.32858	0.0340288	0.409882	1.46815
O00410	Importin-5	IPO5	65	57	193	1.32767	0.0268103	0.4089	1.5717
Q9UJ70	N-acetyl-D-glucosamine kinase	NAGK	69	19	42	1.32632	0.0229571	0.407429	1.63908
Q494R4	Coiled-coil domain-containing protein 153	CCDC153	6	1	1	1.32628	0.0272355	0.407387	1.56486
Q9BRP4	Proteasomal ATPase-associated factor 1	PAAF1	18	5	8	1.32601	0.0457153	0.407092	1.33994
Q5VV41	Rho guanine nucleotide exchange factor 16	ARHGEF16	2	1	1	1.32453	0.0208275	0.405483	1.68136
Q8NCE2	Myotubularin-related protein 14	MTMR14	9	4	5	1.32403	0.04318	0.404937	1.36472
Q9NRF8	CTP synthase 2	CTPS2	21	11	17	1.32373	0.0123236	0.404605	1.90926
P07437	Tubulin beta chain	TUBB	83	32	603	1.3234	0.0369839	0.404246	1.43199
Q14790	Caspase-8	CASP8	20	6	8	1.32222	0.0297297	0.402965	1.52681
Q92636	Protein FAN	NSMAF	7	5	6	1.32045	0.0132232	0.401033	1.87866
Q8IVU3	Probable E3 ubiquitin-protein ligase HERC6	HERC6	1	1	3	1.31997	0.0305544	0.400502	1.51493
Q6IBS0	Twinfilin-2	TWF2	59	21	49	1.31903	0.0224254	0.39948	1.64926
P84085	ADP-ribosylation factor 5	ARF5	85	16	65	1.31679	0.0233568	0.397028	1.63159
Q9ULC4	Malignant T-cell-amplified sequence 1	MCTS1	72	10	26	1.31655	0.0344451	0.396765	1.46287
Q9UBS8	E3 ubiquitin-protein ligase RNF14	RNF14	22	7	9	1.31553	0.0288785	0.395646	1.53943
P63151	Serine/threonine-protein phosphatase 2A 55 kDa regulatory subunit B alpha isoform	PPP2R2A	46	19	31	1.31468	0.00658413	0.394714	2.1815
P17174	Aspartate aminotransferase, cytoplasmic	GOT1	58	23	42	1.31433	0.0319802	0.394332	1.49512
O95096	Homeobox protein Nkx-2.2	NKX2-2	3	1	1	1.31413	0.00808643	0.39411	2.09224
P52434	DNA-directed RNA polymerases I, II, and III subunit RPABC3	POLR2H	52	8	9	1.31394	0.0127862	0.393895	1.89326
Q99471	Prefoldin subunit 5	PFDN5	69	10	23	1.31329	0.0454592	0.393187	1.34238
P40763	Signal transducer and activator of transcription 3	STAT3	59	35	60	1.3124	0.0419739	0.392212	1.37702
O60271	C-Jun-amino-terminal kinase-interacting protein 4	SPAG9	46	50	82	1.3112	0.02341	0.390884	1.6306
O95352	Ubiquitin-like modifier-activating enzyme ATG7	ATG7	39	18	30	1.31075	0.04015	0.390388	1.39631
Q9H2H8	Peptidyl-prolyl cis-trans isomerase-like 3	PPIL3	59	9	13	1.31064	0.0186372	0.39027	1.72962
O60547	GDP-mannose 4,6 dehydratase	GMDS	46	15	19	1.31054	0.0171179	0.39016	1.76655
Q96K17	Transcription factor BTF3 homolog 4	BTF3L4	73	11	24	1.31001	0.00736377	0.389576	2.1329
Q8IUI8	Cytokine receptor-like factor 3	CRLF3	21	5	6	1.30981	0.0480566	0.389359	1.31825
O14972	Vacuolar protein sorting-associated protein 26C	VPS26C	31	7	12	1.30938	0.0288827	0.388883	1.53936
P49662	Caspase-4	CASP4	26	9	11	1.30926	0.0181095	0.388755	1.74209
P22059	Oxysterol-binding protein 1	OSBP	40	25	35	1.30923	0.0116004	0.388723	1.93553
O94903	Pyridoxal phosphate homeostasis protein	PLPBP	48	12	17	1.30918	0.013388	0.388666	1.87328
P19623	Spermidine synthase	SRM	66	14	32	1.30877	0.0232288	0.388214	1.63397
Q9HD34	LYR motif-containing protein 4	LYRM4	24	2	5	1.30711	0.014921	0.386379	1.8262
O14907	Tax1-binding protein 3	TAX1BP3	59	4	13	1.30665	0.043126	0.385868	1.36526
O15327	Inositol polyphosphate 4-phosphatase type II	INPP4B	3	2	2	1.3052	0.0282682	0.384271	1.5487
P15170	Eukaryotic peptide chain release factor GTP-binding subunit ERF3A	GSPT1	69	36	82	1.30491	0.0300421	0.383952	1.52227
O75351	Vacuolar protein sorting-associated protein 4B	VPS4B	47	16	32	1.30227	0.0366984	0.381029	1.43535
Q86V88	Magnesium-dependent phosphatase 1	MDP1	40	6	7	1.3014	0.0298144	0.380067	1.52557
O15156	Zinc finger and BTB domain-containing protein 7B	ZBTB7B	5	1	1	1.29896	0.0314291	0.377358	1.50267
P30046	D-dopachrome decarboxylase	DDT	42	6	13	1.2973	0.0446482	0.375509	1.3502
Q07820	Induced myeloid leukemia cell differentiation protein Mcl-1	MCL1	25	5	6	1.29729	0.0296236	0.375497	1.52836
P24666	Low molecular weight phosphotyrosine protein phosphatase	ACP1	77	11	24	1.29656	0.0332395	0.374689	1.47835
Q8TBQ9	Protein kish-A	TMEM167A	25	2	4	1.29654	0.0453504	0.374662	1.34342
Q9H611	ATP-dependent DNA helicase PIF1	PIF1	2	1	1	1.2965	0.0167187	0.37462	1.7768
Q9NXJ5	Pyroglutamyl-peptidase 1	PGPEP1	8	1	1	1.29462	0.0418927	0.372525	1.37786
P53801	Pituitary tumor-transforming gene 1 protein-interacting protein	PTTG1IP	27	5	13	1.29392	0.00730157	0.371749	2.13658
P42331	Rho GTPase-activating protein 25	ARHGAP25	1	1	2	1.29371	0.0359105	0.371513	1.44478
A9UHW6	MIF4G domain-containing protein	MIF4GD	14	2	2	1.29275	0.0244888	0.370444	1.61103
Q86YW9	Mediator of RNA polymerase II transcription subunit 12-like protein	MED12L	2	3	4	1.2922	0.0415363	0.369825	1.38157
P48637	Glutathione synthetase	GSS	68	29	53	1.2917	0.0320685	0.369271	1.49392
Q96QK1	Vacuolar protein sorting-associated protein 35	VPS35	60	45	119	1.2913	0.0442174	0.368821	1.35441
P61758	Prefoldin subunit 3	VBP1	70	17	35	1.29015	0.0164294	0.367538	1.78438
O60637	Tetraspanin-3	TSPAN3	13	4	5	1.2898	0.00356017	0.367146	2.44853
O14787	Transportin-2	TNPO2	44	25	51	1.28872	0.03097	0.365934	1.50906
P19838	Nuclear factor NF-kappa-B p105 subunit	NFKB1	27	22	24	1.28805	0.00565118	0.365191	2.24786
P49354	Protein farnesyltransferase/geranylgeranyltransferase type-1 subunit alpha	FNTA	37	11	19	1.28787	0.027512	0.364983	1.56048
P56377	AP-1 complex subunit sigma-2	AP1S2	45	7	11	1.28566	0.000466846	0.362511	3.33083
Q00536	Cyclin-dependent kinase 16	CDK16	11	5	6	1.28538	0.00090291	0.362199	3.04436
Q9BW83	Intraflagellar transport protein 27 homolog	IFT27	62	8	14	1.28488	0.022632	0.361635	1.64528
O96007	Molybdopterin synthase catalytic subunit	MOCS2	46	6	6	1.28463	0.0360791	0.361354	1.44274
P10768	S-formylglutathione hydrolase	ESD	70	16	45	1.2837	0.0448347	0.360311	1.34839
Q9BSK0	MARVEL domain-containing protein 1	MARVELD1	25	3	4	1.28317	0.0383769	0.359712	1.41593
Q9BRT3	Migration and invasion enhancer 1	MIEN1	44	4	8	1.28195	0.035733	0.358341	1.44693
P54105	Methylosome subunit pICln	CLNS1A	40	6	9	1.2819	0.0114322	0.35828	1.94187
Q9BRG1	Vacuolar protein-sorting-associated protein 25	VPS25	72	11	16	1.2812	0.0083924	0.357494	2.07611
Q6P3X3	Tetratricopeptide repeat protein 27	TTC27	14	9	13	1.2805	0.0459288	0.356709	1.33791
Q9HAB8	Phosphopantothenate--cysteine ligase	PPCS	42	11	13	1.2802	0.0337766	0.356374	1.47138
O94855	Protein transport protein Sec24D	SEC24D	53	43	101	1.27926	0.0167836	0.355311	1.77511
P49189	4-trimethylaminobutyraldehyde dehydrogenase	ALDH9A1	70	29	67	1.2783	0.0172961	0.354231	1.76205
P45983	Mitogen-activated protein kinase 8	MAPK8	22	10	11	1.27812	0.0147665	0.354026	1.83072
Q92616	eIF-2-alpha kinase activator GCN1	GCN1	65	165	325	1.27708	0.00646692	0.352845	2.1893
Q7L3B6	Hsp90 co-chaperone Cdc37-like 1	CDC37L1	14	4	5	1.27621	0.0143109	0.351864	1.84433
P48163	NADP-dependent malic enzyme	ME1	66	23	49	1.27528	0.0231387	0.350818	1.63566
Q7Z7A4	PX domain-containing protein kinase-like protein	PXK	28	14	23	1.2751	0.0325921	0.350609	1.48689
Q9NRY5	Protein FAM114A2	FAM114A2	54	21	31	1.27376	0.0221307	0.349097	1.65501
O00750	Phosphatidylinositol 4-phosphate 3-kinase C2 domain-containing subunit beta	PIK3C2B	1	2	2	1.27273	0.0246472	0.347923	1.60823
Q9UBM7	7-dehydrocholesterol reductase	DHCR7	20	9	15	1.2727	0.0373262	0.347887	1.42799
Q9BWW8	Apolipoprotein L6	APOL6	6	1	1	1.2723	0.0416591	0.347442	1.38029
Q92930	Ras-related protein Rab-8B	RAB8B	63	14	39	1.2705	0.0281105	0.345398	1.55113
Q8WV92	MIT domain-containing protein 1	MITD1	8	1	1	1.26995	0.0458331	0.344774	1.33882
Q9NUU7	ATP-dependent RNA helicase DDX19A	DDX19A	66	28	45	1.26971	0.0330048	0.344504	1.48142
P43034	Platelet-activating factor acetylhydrolase IB subunit beta	PAFAH1B1	66	25	46	1.26939	0.0426272	0.34414	1.37031
Q6ZUX7	LHFPL tetraspan subfamily member 2 protein	LHFPL2	4	1	1	1.26801	0.0130319	0.34257	1.88499
P04424	Argininosuccinate lyase	ASL	41	20	25	1.26756	0.00817714	0.342055	2.0874
P06733	Alpha-enolase	ENO1	82	41	946	1.26714	0.0368004	0.34158	1.43415
Q96BN8	Ubiquitin thioesterase otulin	OTULIN	31	8	9	1.26704	0.0396392	0.341466	1.40188
Q8TEA8	D-aminoacyl-tRNA deacylase 1	DTD1	51	9	12	1.26596	0.0465784	0.340229	1.33182
Q99643	Succinate dehydrogenase cytochrome b560 subunit, mitochondrial	SDHC	22	3	5	1.26536	0.0230137	0.339543	1.63801
Q13867	Bleomycin hydrolase	BLMH	46	17	22	1.26523	0.0057954	0.339395	2.23692
Q86X76	Deaminated glutathione amidase	NIT1	33	10	15	1.26427	0.047366	0.33831	1.32453
Q92905	COP9 signalosome complex subunit 5	COPS5	69	21	45	1.26373	0.0175175	0.337691	1.75653
Q8TEX9	Importin-4	IPO4	39	30	54	1.26188	0.00999155	0.335571	2.00037
Q9NX08	COMM domain-containing protein 8	COMMD8	53	8	12	1.26116	0.0429932	0.334753	1.3666
O95433	Activator of 90 kDa heat shock protein ATPase homolog 1	AHSA1	60	18	39	1.26095	0.0308152	0.334514	1.51124
Q6IA86	Elongator complex protein 2	ELP2	27	17	25	1.26089	0.042249	0.334438	1.37418
Q8IWB7	WD repeat and FYVE domain-containing protein 1	WDFY1	48	18	26	1.26031	0.0429888	0.333778	1.36664
Q9NWV8	BRISC and BRCA1-A complex member 1	BABAM1	42	8	13	1.25868	0.0273665	0.331911	1.56278
P53990	IST1 homolog	IST1	37	10	13	1.25853	0.0304682	0.331745	1.51615
Q8IYB1	Protein MB21D2	MB21D2	20	8	9	1.25781	0.0495798	0.330913	1.30469
Q13546	Receptor-interacting serine/threonine-protein kinase 1	RIPK1	33	18	25	1.25774	0.0389664	0.330838	1.40931
O95671	Probable bifunctional dTTP/UTP pyrophosphatase/methyltransferase protein	ASMTL	50	26	40	1.25744	0.0292552	0.330491	1.5338
O95372	Acyl-protein thioesterase 2	LYPLA2	40	7	10	1.25679	0.028809	0.329747	1.54047
Q5VTQ0	Tetratricopeptide repeat protein 39B	TTC39B	7	4	5	1.25648	0.0271714	0.329384	1.56589
Q9NQP4	Prefoldin subunit 4	PFDN4	48	8	17	1.25616	0.00866806	0.329024	2.06208
P68104	Elongation factor 1-alpha 1	EEF1A1	79	35	1038	1.25539	0.0344793	0.328131	1.46244
Q9Y3E1	Hepatoma-derived growth factor-related protein 3	HDGFL3	32	8	12	1.25515	0.0460671	0.327861	1.33661
Q8WV07	Protein LTO1 homolog	LTO1	8	1	1	1.2551	0.00250111	0.3278	2.60187
O43677	NADH dehydrogenase [ubiquinone] 1 subunit C1, mitochondrial	NDUFC1	13	1	1	1.25375	0.0410414	0.326254	1.38678
Q08830	Fibrinogen-like protein 1	FGL1	8	1	2	1.25362	0.0338446	0.326104	1.47051
Q9HD67	Unconventional myosin-X	MYO10	6	9	12	1.25242	0.0298367	0.324723	1.52525
Q86X83	COMM domain-containing protein 2	COMMD2	34	6	10	1.25059	0.0429966	0.322612	1.36657
P14735	Insulin-degrading enzyme	IDE	41	39	54	1.25048	0.00238047	0.322481	2.62334
Q9Y315	Deoxyribose-phosphate aldolase	DERA	57	15	22	1.24971	0.0488522	0.321595	1.31112
Q9UMX0	Ubiquilin-1	UBQLN1	38	12	29	1.24899	0.0241091	0.320765	1.61782
Q16401	26S proteasome non-ATPase regulatory subunit 5	PSMD5	80	28	61	1.24876	0.0438637	0.320496	1.35789
Q9Y243	RAC-gamma serine/threonine-protein kinase	AKT3	27	9	13	1.24728	0.0287248	0.318785	1.54174
Q9BV44	THUMP domain-containing protein 3	THUMPD3	24	10	12	1.24699	0.040469	0.318445	1.39288
P30566	Adenylosuccinate lyase	ADSL	46	16	26	1.24627	0.0498151	0.317622	1.30264
O95376	E3 ubiquitin-protein ligase ARIH2	ARIH2	14	5	6	1.24606	0.0432068	0.317368	1.36445
Q99933	BAG family molecular chaperone regulator 1	BAG1	16	4	6	1.24545	0.0463867	0.316668	1.33361
P55010	Eukaryotic translation initiation factor 5	EIF5	51	24	48	1.2432	0.0148914	0.314061	1.82706
Q16851	UTP--glucose-1-phosphate uridylyltransferase	UGP2	76	33	138	1.24301	0.0208065	0.313842	1.6818
Q9UHP3	Ubiquitin carboxyl-terminal hydrolase 25	USP25	7	6	6	1.24215	0.0179191	0.312838	1.74668
O14545	TRAF-type zinc finger domain-containing protein 1	TRAFD1	11	4	4	1.24159	0.0436786	0.312185	1.35973
Q96T76	MMS19 nucleotide excision repair protein homolog	MMS19	50	34	48	1.24121	0.0355973	0.311749	1.44858
P14174	Macrophage migration inhibitory factor	MIF	37	4	89	1.24071	0.0345207	0.31117	1.46192
Q13946	High affinity cAMP-specific 3',5'-cyclic phosphodiesterase 7A	PDE7A	3	1	1	1.23968	0.0428116	0.309973	1.36844
Q06830	Peroxiredoxin-1	PRDX1	95	22	95	1.23952	0.0457844	0.309785	1.33928
P03891	NADH-ubiquinone oxidoreductase chain 2	MT-ND2	10	2	4	1.23875	0.0235126	0.308887	1.6287
Q9UBK9	Protein UXT	UXT	39	6	8	1.23863	0.0500075	0.308748	1.30096
Q01433	AMP deaminase 2	AMPD2	33	30	41	1.23775	0.0428809	0.307719	1.36774
O14772	Fucose-1-phosphate guanylyltransferase	FPGT	7	2	2	1.23729	0.0113366	0.307182	1.94552
Q13057	Bifunctional coenzyme A synthase	COASY	39	13	26	1.23666	0.0400399	0.306451	1.39751
P23443	Ribosomal protein S6 kinase beta-1	RPS6KB1	8	2	2	1.23665	0.0259286	0.306443	1.58622
Q969U7	Proteasome assembly chaperone 2	PSMG2	41	9	10	1.23634	0.0432017	0.306079	1.3645
Q07889	Son of sevenless homolog 1	SOS1	4	5	5	1.23573	0.0491005	0.305365	1.30891
P09972	Fructose-bisphosphate aldolase C	ALDOC	53	22	101	1.23558	0.0186566	0.305187	1.72917
Q5H9R7	Serine/threonine-protein phosphatase 6 regulatory subunit 3	PPP6R3	23	15	16	1.23462	0.00868389	0.304065	2.06129
Q9NS86	LanC-like protein 2	LANCL2	27	10	14	1.23458	0.00762269	0.304023	2.11789
O75352	Mannose-P-dolichol utilization defect 1 protein	MPDU1	19	4	10	1.23447	0.0368795	0.30389	1.43321
Q9BYM8	RanBP-type and C3HC4-type zinc finger-containing protein 1	RBCK1	24	10	11	1.2338	0.030294	0.303114	1.51864
P15374	Ubiquitin carboxyl-terminal hydrolase isozyme L3	UCHL3	37	6	13	1.23358	0.0259162	0.302847	1.58643
Q9Y6R4	Mitogen-activated protein kinase kinase kinase 4	MAP3K4	8	9	9	1.23317	0.0227122	0.30237	1.64374
P51159	Ras-related protein Rab-27A	RAB27A	46	8	10	1.2322	0.0313842	0.301242	1.50329
Q8NFJ9	Bardet-Biedl syndrome 1 protein	BBS1	10	3	4	1.23193	0.0130884	0.30092	1.88311
Q5HYK7	SH3 domain-containing protein 19	SH3D19	18	12	14	1.23164	0.0267646	0.300584	1.57244
O00429	Dynamin-1-like protein	DNM1L	69	45	89	1.23131	0.0204731	0.300189	1.68882
Q92734	Protein TFG	TFG	46	16	50	1.23122	0.0421682	0.300084	1.37502
P30044	Peroxiredoxin-5, mitochondrial	PRDX5	70	16	95	1.23083	0.00788169	0.299628	2.10338
O14867	Transcription regulator protein BACH1	BACH1	3	2	2	1.23082	0.00839518	0.299625	2.07597
P80217	Interferon-induced 35 kDa protein	IFI35	66	14	16	1.23034	0.0206017	0.299061	1.6861
P04075	Fructose-bisphosphate aldolase A	ALDOA	90	40	466	1.22906	0.0209964	0.297561	1.67785
O94817	Ubiquitin-like protein ATG12	ATG12	11	2	2	1.2284	0.0279118	0.29678	1.55421
Q9UEF7	Klotho	KL	2	1	1	1.22834	0.0412562	0.296714	1.38451
Q6ZMJ2	Scavenger receptor class A member 5	SCARA5	2	1	1	1.22755	0.0169988	0.295781	1.76958
Q9Y371	Endophilin-B1	SH3GLB1	43	16	29	1.22746	0.0254107	0.295675	1.59498
P30039	Phenazine biosynthesis-like domain-containing protein	PBLD	12	3	3	1.2262	0.0285674	0.2942	1.54413
Q00653	Nuclear factor NF-kappa-B p100 subunit	NFKB2	27	18	21	1.22611	0.0492115	0.294088	1.30793
Q12999	Tetraspanin-31	TSPAN31	3	1	1	1.22585	0.00807652	0.293786	2.09278
P49589	Cysteine--tRNA ligase, cytoplasmic	CARS1	65	46	88	1.22523	0.0375795	0.293047	1.42505
Q53FT3	Protein Hikeshi	HIKESHI	30	4	5	1.22432	0.0337151	0.29198	1.47218
O43776	Asparagine--tRNA ligase, cytoplasmic	NARS1	62	31	78	1.22303	0.0159509	0.29046	1.79721
Q13618	Cullin-3	CUL3	46	32	56	1.22243	0.00208211	0.289746	2.6815
Q9H444	Charged multivesicular body protein 4b	CHMP4B	38	10	14	1.22136	0.0289792	0.288492	1.53791
Q9BPZ3	Polyadenylate-binding protein-interacting protein 2	PAIP2	40	3	12	1.22108	0.0156381	0.288162	1.80582
P32321	Deoxycytidylate deaminase	DCTD	75	9	22	1.21977	0.0387472	0.286611	1.41176
P04406	Glyceraldehyde-3-phosphate dehydrogenase	GAPDH	82	35	894	1.21948	0.0200419	0.286271	1.69806
Q8TBY8	Polyamine-modulated factor 1-binding protein 1	PMFBP1	1	1	3	1.21943	0.0363325	0.286205	1.4397
Q9NSK0	Kinesin light chain 4	KLC4	16	10	12	1.21929	0.0310525	0.286047	1.5079
Q9BZV1	UBX domain-containing protein 6	UBXN6	53	17	25	1.21885	0.0121149	0.285516	1.91668
Q9NZJ7	Mitochondrial carrier homolog 1	MTCH1	54	18	32	1.2187	0.0307792	0.285338	1.51174
Q8N8N7	Prostaglandin reductase 2	PTGR2	12	4	4	1.21843	0.0474748	0.285023	1.32354
P53609	Geranylgeranyl transferase type-1 subunit beta	PGGT1B	7	3	3	1.218	0.00873746	0.284511	2.05861
Q9H9C1	Spermatogenesis-defective protein 39 homolog	VIPAS39	31	13	17	1.21784	0.0355045	0.28433	1.44972
P53611	Geranylgeranyl transferase type-2 subunit beta	RABGGTB	15	5	7	1.21749	0.0468512	0.283906	1.32928
A4D1E1	Zinc finger protein 804B	ZNF804B	1	2	2	1.2166	0.0375356	0.282855	1.42556
Q9H1P3	Oxysterol-binding protein-related protein 2	OSBPL2	25	8	9	1.21529	0.0120397	0.281302	1.91938
Q6P0Q8	Microtubule-associated serine/threonine-protein kinase 2	MAST2	4	5	5	1.21484	0.0384333	0.280766	1.41529
Q7L5Y1	Mitochondrial enolase superfamily member 1	ENOSF1	8	3	4	1.21442	0.028047	0.280265	1.55211
Q9NTG7	NAD-dependent protein deacetylase sirtuin-3, mitochondrial	SIRT3	6	2	2	1.21405	0.0196787	0.279831	1.706
P35606	Coatomer subunit beta'	COPB2	66	54	142	1.21228	0.0373911	0.277728	1.42723
P51617	Interleukin-1 receptor-associated kinase 1	IRAK1	7	3	3	1.21211	0.0498127	0.27752	1.30266
P12268	Inosine-5'-monophosphate dehydrogenase 2	IMPDH2	73	31	90	1.21139	0.0294706	0.276661	1.53061
Q9H9T3	Elongator complex protein 3	ELP3	31	13	19	1.20981	0.0340676	0.274775	1.46766
Q9Y295	Developmentally-regulated GTP-binding protein 1	DRG1	64	21	33	1.20978	0.0344094	0.274742	1.46332
Q9HAV4	Exportin-5	XPO5	38	32	46	1.20939	0.0469266	0.274277	1.32858
Q4G0F5	Vacuolar protein sorting-associated protein 26B	VPS26B	49	14	17	1.20936	0.0409703	0.274249	1.38753
O14744	Protein arginine N-methyltransferase 5	PRMT5	47	22	41	1.20877	0.0478179	0.273541	1.32041
Q9GZZ9	Ubiquitin-like modifier-activating enzyme 5	UBA5	38	10	20	1.20803	0.0245739	0.272654	1.60953
O14562	Ubiquitin domain-containing protein UBFD1	UBFD1	45	12	19	1.20752	0.0216198	0.272046	1.66515
P08238	Heat shock protein HSP 90-beta	HSP90AB1	76	65	420	1.20734	0.0332624	0.271826	1.47805
Q9H0V1	Transmembrane protein 168	TMEM168	7	5	6	1.20505	0.00393962	0.269088	2.40455
P48506	Glutamate--cysteine ligase catalytic subunit	GCLC	23	10	12	1.20201	0.00107715	0.265452	2.96772
Q8N0X7	Spartin	SPART	40	22	28	1.2015	0.0307957	0.264838	1.51151
Q93008	Probable ubiquitin carboxyl-terminal hydrolase FAF-X	USP9X	47	92	146	1.20067	0.0190956	0.263843	1.71907
Q96H79	Zinc finger CCCH-type antiviral protein 1-like	ZC3HAV1L	36	7	10	1.20047	0.0318906	0.263603	1.49634
Q15436	Protein transport protein Sec23A	SEC23A	75	38	152	1.2003	0.0134473	0.263397	1.87136
Q8WTS6	Histone-lysine N-methyltransferase SETD7	SETD7	24	7	13	1.19955	0.0166727	0.26249	1.77799
P79522	Proline-rich protein 3	PRR3	9	1	1	1.19925	0.042898	0.262132	1.36756
Q8IWC1	MAP7 domain-containing protein 3	MAP7D3	15	12	15	1.19901	0.0353923	0.261847	1.45109
Q99816	Tumor susceptibility gene 101 protein	TSG101	54	19	35	1.19766	0.00417888	0.26022	2.37894
Q15633	RISC-loading complex subunit TARBP2	TARBP2	17	3	5	1.19678	0.0239718	0.25916	1.6203
P17858	ATP-dependent 6-phosphofructokinase, liver type	PFKL	56	37	77	1.19608	0.0216153	0.258312	1.66524
Q86VP6	Cullin-associated NEDD8-dissociated protein 1	CAND1	66	70	186	1.19575	0.00751568	0.257915	2.12403
P48444	Coatomer subunit delta	ARCN1	56	35	96	1.19533	0.0496311	0.257406	1.30425
Q04206	Transcription factor p65	RELA	40	21	27	1.19361	0.050106	0.255329	1.30011
Q8NFP7	Diphosphoinositol polyphosphate phosphohydrolase 3-alpha	NUDT10	19	3	3	1.19355	0.0448702	0.255257	1.34804
Q8NEY1	Neuron navigator 1	NAV1	22	30	36	1.19333	0.0493638	0.254994	1.30659
P78330	Phosphoserine phosphatase	PSPH	43	7	12	1.19316	0.0225768	0.254788	1.64634
Q9NP79	Vacuolar protein sorting-associated protein VTA1 homolog	VTA1	32	9	19	1.19247	0.0300971	0.253948	1.52148
O94979	Protein transport protein Sec31A	SEC31A	54	55	203	1.19226	0.0474818	0.253704	1.32347
Q96JG6	Syndetin	VPS50	23	17	20	1.1917	0.02701	0.253019	1.56848
P13929	Beta-enolase	ENO3	26	8	302	1.19147	0.0147727	0.252737	1.83054
Q5W0B1	ORC ubiquitin ligase 1	OBI1	4	2	2	1.19048	0.0199142	0.251539	1.70084
P46109	Crk-like protein	CRKL	49	12	19	1.19041	0.0165048	0.251453	1.78239
Q9UK97	F-box only protein 9	FBXO9	7	2	2	1.19003	0.0468684	0.251002	1.32912
Q99873	Protein arginine N-methyltransferase 1	PRMT1	64	24	81	1.18984	0.00589038	0.25077	2.22986
P61457	Pterin-4-alpha-carbinolamine dehydratase	PCBD1	30	3	3	1.1896	0.0129975	0.25048	1.88614
Q8NCW5	NAD(P)H-hydrate epimerase	NAXE	51	13	26	1.18892	0.0340886	0.249649	1.46739
P61981	14-3-3 protein gamma	YWHAG	89	23	156	1.18858	0.0201502	0.249237	1.69572
Q92888	Rho guanine nucleotide exchange factor 1	ARHGEF1	41	35	46	1.18818	0.00724903	0.248758	2.13972
P78383	Solute carrier family 35 member B1	SLC35B1	10	3	5	1.18721	0.04827	0.247575	1.31632
O43474	Krueppel-like factor 4	KLF4	3	1	1	1.18675	0.0228871	0.247018	1.64041
Q15018	BRISC complex subunit Abraxas 2	ABRAXAS2	26	10	14	1.18544	0.00396394	0.245417	2.40187
Q8N6H7	ADP-ribosylation factor GTPase-activating protein 2	ARFGAP2	38	18	20	1.18437	0.0123726	0.244122	1.90754
Q8IYL3	UPF0688 protein C1orf174	C1orf174	42	5	7	1.18391	0.0337741	0.243557	1.47142
Q9H1E3	Nuclear ubiquitous casein and cyclin-dependent kinase substrate 1	NUCKS1	32	8	24	1.18373	0.0265105	0.243335	1.57658
Q14674	Separin	ESPL1	0	1	1	1.18259	0.00443977	0.241946	2.35264
Q8TB24	Ras and Rab interactor 3	RIN3	5	5	7	1.18236	0.0299649	0.241671	1.52339
A2RTX5	Threonine--tRNA ligase 2, cytoplasmic	TARS3	10	6	11	1.18192	0.0121573	0.241138	1.91516
O75569	Interferon-inducible double-stranded RNA-dependent protein kinase activator A	PRKRA	52	14	26	1.18175	0.00126562	0.240925	2.8977
Q9H3H5	UDP-N-acetylglucosamine--dolichyl-phosphate N-acetylglucosaminephosphotransferase	DPAGT1	8	4	6	1.18153	0.0192528	0.240656	1.71551
O95630	STAM-binding protein	STAMBP	17	6	8	1.18119	0.000700638	0.240242	3.15451
P11172	Uridine 5'-monophosphate synthase	UMPS	44	20	27	1.18098	0.0304742	0.239985	1.51607
Q9Y5G0	Protocadherin gamma-B5	PCDHGB5	14	9	9	1.18006	0.0244966	0.238857	1.61089
O43325	LYR motif-containing protein 1	LYRM1	7	1	1	1.1791	0.0258193	0.237692	1.58806
O43665	Regulator of G-protein signaling 10	RGS10	50	9	14	1.17808	0.0111585	0.23644	1.95239
Q96M27	Protein PRRC1	PRRC1	37	14	40	1.17786	0.0349298	0.236169	1.4568
Q06203	Amidophosphoribosyltransferase	PPAT	14	5	5	1.17786	0.0268644	0.236163	1.57082
Q9UHB7	AF4/FMR2 family member 4	AFF4	6	5	5	1.17614	0.0159732	0.23406	1.79661
P53621	Coatomer subunit alpha	COPA	75	90	256	1.17611	0.0464455	0.234029	1.33306
Q96RS6	NudC domain-containing protein 1	NUDCD1	50	21	37	1.17605	0.0370468	0.233945	1.43125
Q7Z3G6	Prickle-like protein 2	PRICKLE2	3	3	3	1.1758	0.0281639	0.233639	1.55031
Q86VX9	Vacuolar fusion protein MON1 homolog A	MON1A	1	1	1	1.17569	0.0165724	0.233508	1.78062
Q7Z3J2	VPS35 endosomal protein-sorting factor-like	VPS35L	42	34	49	1.1756	0.0447436	0.233402	1.34927
Q5VYK3	Proteasome adapter and scaffold protein ECM29	ECPAS	60	78	142	1.17542	0.0224217	0.233176	1.64933
Q9Y263	Phospholipase A-2-activating protein	PLAA	59	38	61	1.1745	0.0307356	0.232043	1.51236
Q96H20	Vacuolar-sorting protein SNF8	SNF8	59	9	16	1.17376	0.0147236	0.231141	1.83199
Q9UQ80	Proliferation-associated protein 2G4	PA2G4	72	28	101	1.17374	0.0151806	0.231111	1.81871
P10398	Serine/threonine-protein kinase A-Raf	ARAF	29	15	15	1.17327	0.0226264	0.230541	1.64538
P49841	Glycogen synthase kinase-3 beta	GSK3B	51	15	22	1.17304	0.0462232	0.230253	1.33514
Q9UBI1	COMM domain-containing protein 3	COMMD3	42	6	11	1.1727	0.0368202	0.22983	1.43391
P46736	Lys-63-specific deubiquitinase BRCC36	BRCC3	37	8	11	1.17202	0.00633409	0.229001	2.19832
O75608	Acyl-protein thioesterase 1	LYPLA1	53	7	14	1.17115	0.0187825	0.227931	1.72625
O75688	Protein phosphatase 1B	PPM1B	30	11	12	1.17086	0.041868	0.227564	1.37812
Q9NRX1	RNA-binding protein PNO1	PNO1	62	14	20	1.17081	0.0369542	0.227505	1.43234
P55735	Protein SEC13 homolog	SEC13	50	16	35	1.16917	0.0340866	0.225483	1.46742
Q9HB90	Ras-related GTP-binding protein C	RRAGC	39	14	21	1.16912	0.0471414	0.225424	1.3266
Q14974	Importin subunit beta-1	KPNB1	75	50	282	1.16799	0.0174945	0.224026	1.7571
O00487	26S proteasome non-ATPase regulatory subunit 14	PSMD14	73	19	58	1.16798	0.00210259	0.224012	2.67725
P10155	60 kDa SS-A/Ro ribonucleoprotein	RO60	57	27	50	1.16667	0.0430152	0.222392	1.36638
Q5JSH3	WD repeat-containing protein 44	WDR44	39	27	37	1.16654	0.0330573	0.222237	1.48073
Q9H773	dCTP pyrophosphatase 1	DCTPP1	52	9	10	1.1665	0.0159292	0.222186	1.79781
Q9Y6E0	Serine/threonine-protein kinase 24	STK24	54	20	34	1.16635	0.0339006	0.222006	1.46979
Q96FZ5	CKLF-like MARVEL transmembrane domain-containing protein 7	CMTM7	19	1	1	1.16591	0.0411814	0.221458	1.3853
Q8TDY2	RB1-inducible coiled-coil protein 1	RB1CC1	12	14	17	1.16507	0.0339873	0.220417	1.46868
Q8WU90	Zinc finger CCCH domain-containing protein 15	ZC3H15	55	19	30	1.16338	0.0267483	0.218319	1.5727
O00232	26S proteasome non-ATPase regulatory subunit 12	PSMD12	71	35	80	1.16291	0.00985059	0.217736	2.00654
P29350	Tyrosine-protein phosphatase non-receptor type 6	PTPN6	2	1	1	1.16178	0.0370923	0.216339	1.43072
Q00796	Sorbitol dehydrogenase	SORD	53	15	17	1.16165	0.0189659	0.21617	1.72203
Q8N6L1	Keratinocyte-associated protein 2	KRTCAP2	13	1	2	1.16113	0.0404793	0.215533	1.39277
P07738	Bisphosphoglycerate mutase	BPGM	27	5	6	1.15944	0.0426892	0.213432	1.36968
Q9NRR5	Ubiquilin-4	UBQLN4	33	10	20	1.15893	0.000891749	0.212789	3.04976
P54136	Arginine--tRNA ligase, cytoplasmic	RARS1	69	50	132	1.15776	0.0117495	0.211336	1.92998
Q9NZB8	Molybdenum cofactor biosynthesis protein 1	MOCS1	8	3	3	1.15769	0.0391303	0.211248	1.40749
Q96FV2	Secernin-2	SCRN2	18	5	5	1.15549	0.0411082	0.208503	1.38607
Q9UNM6	26S proteasome non-ATPase regulatory subunit 13	PSMD13	58	21	61	1.15515	0.0174371	0.208077	1.75853
P22314	Ubiquitin-like modifier-activating enzyme 1	UBA1	79	63	341	1.15505	0.0317291	0.207956	1.49854
Q13131	5'-AMP-activated protein kinase catalytic subunit alpha-1	PRKAA1	45	22	33	1.1546	0.0308266	0.207389	1.51107
Q96RK4	Bardet-Biedl syndrome 4 protein	BBS4	1	1	1	1.15437	0.0284993	0.207109	1.54517
Q9UMR2	ATP-dependent RNA helicase DDX19B	DDX19B	63	26	42	1.15359	0.0399389	0.206132	1.3986
Q15208	Serine/threonine-protein kinase 38	STK38	32	13	20	1.15346	0.0354407	0.205968	1.4505
O14617	AP-3 complex subunit delta-1	AP3D1	45	52	99	1.15339	0.0349888	0.205875	1.45607
Q14590	Zinc finger protein 235	ZNF235	7	2	3	1.15321	0.032321	0.205653	1.49052
P14868	Aspartate--tRNA ligase, cytoplasmic	DARS1	74	36	71	1.15226	0.0134761	0.204467	1.87044
Q9BPX7	UPF0415 protein C7orf25	C7orf25	4	1	2	1.15226	0.00352213	0.204467	2.45319
P54727	UV excision repair protein RAD23 homolog B	RAD23B	52	19	82	1.15093	0.0463044	0.202799	1.33438
Q2M2I8	AP2-associated protein kinase 1	AAK1	37	26	40	1.15093	0.0168771	0.202799	1.7727
Q9BR61	Acyl-CoA-binding domain-containing protein 6	ACBD6	35	6	6	1.15036	0.0394289	0.202083	1.40418
P12429	Annexin A3	ANXA3	15	3	4	1.1488	0.00383548	0.200128	2.41618
Q6YHU6	Thyroid adenoma-associated protein	THADA	13	16	19	1.14624	0.0498491	0.196907	1.30234
Q9Y3A3	MOB-like protein phocein	MOB4	58	9	16	1.14459	0.00630284	0.194832	2.20046
Q8N573	Oxidation resistance protein 1	OXR1	21	14	20	1.14371	0.0166961	0.193716	1.77738
O14602	Eukaryotic translation initiation factor 1A, Y-chromosomal	EIF1AY	82	15	57	1.14354	0.0312228	0.193505	1.50553
Q9Y5P6	Mannose-1-phosphate guanyltransferase beta	GMPPB	53	12	26	1.14264	0.0253504	0.192376	1.59602
Q16186	Proteasomal ubiquitin receptor ADRM1	ADRM1	26	14	26	1.14074	0.0148023	0.189964	1.82967
Q9NXR7	BRISC and BRCA1-A complex member 2	BABAM2	35	11	18	1.14024	0.00267137	0.18934	2.57327
Q3YEC7	Rab-like protein 6	RABL6	20	12	14	1.13935	0.0407406	0.188208	1.38997
P83876	Thioredoxin-like protein 4A	TXNL4A	62	7	10	1.1378	0.0346819	0.186246	1.4599
Q9H1Y0	Autophagy protein 5	ATG5	26	5	6	1.13719	0.0198157	0.185474	1.70299
Q9NUQ9	CYFIP-related Rac1 interactor B	CYRIB	54	14	20	1.13424	0.0249157	0.181726	1.60353
Q9BUM1	Glucose-6-phosphatase 3	G6PC3	8	2	2	1.13045	0.0243762	0.176897	1.61303
Q9Y5K5	Ubiquitin carboxyl-terminal hydrolase isozyme L5	UCHL5	62	17	27	1.1292	0.0229887	0.175299	1.63848
O00189	AP-4 complex subunit mu-1	AP4M1	25	6	9	1.12895	0.040714	0.174986	1.39026
Q9UNS2	COP9 signalosome complex subunit 3	COPS3	48	14	28	1.12853	0.0175477	0.174446	1.75578
P25789	Proteasome subunit alpha type-4	PSMA4	80	21	65	1.12843	0.00495359	0.174322	2.30508
Q14558	Phosphoribosyl pyrophosphate synthase-associated protein 1	PRPSAP1	58	16	31	1.12822	0.0103631	0.174053	1.98451
Q9NUJ3	T-complex protein 11-like protein 1	TCP11L1	18	6	7	1.12756	0.00820188	0.173205	2.08609
Q9Y5B8	Nucleoside diphosphate kinase 7	NME7	19	6	7	1.12732	0.00776808	0.172896	2.10969
Q13459	Unconventional myosin-IXb	MYO9B	39	72	96	1.12724	0.00919045	0.172796	2.03666
O15258	Protein RER1	RER1	28	5	15	1.12695	0.00930585	0.172419	2.03124
P30154	Serine/threonine-protein phosphatase 2A 65 kDa regulatory subunit A beta isoform	PPP2R1B	40	19	37	1.12639	0.0298611	0.171708	1.52489
Q5VZE5	N-alpha-acetyltransferase 35, NatC auxiliary subunit	NAA35	25	15	18	1.12513	0.0439679	0.170097	1.35686
Q9H0W8	Protein SMG9	SMG9	20	7	10	1.12495	0.0376607	0.169867	1.42411
Q9UK41	Vacuolar protein sorting-associated protein 28 homolog	VPS28	63	12	22	1.12486	0.0106966	0.169751	1.97075
P28838	Cytosol aminopeptidase	LAP3	78	32	69	1.12342	0.0202895	0.167899	1.69273
Q15046	Lysine--tRNA ligase	KARS1	59	35	82	1.12312	0.0134199	0.167512	1.87225
P17707	S-adenosylmethionine decarboxylase proenzyme	AMD1	2	1	1	1.12228	0.0193271	0.16643	1.71383
Q9BW91	ADP-ribose pyrophosphatase, mitochondrial	NUDT9	33	10	12	1.12219	0.0292218	0.166317	1.53429
Q9UJX5	Anaphase-promoting complex subunit 4	ANAPC4	16	9	10	1.122	0.0143068	0.166074	1.84446
Q05823	2-5A-dependent ribonuclease	RNASEL	12	8	9	1.12198	0.00487092	0.166043	2.31239
P24386	Rab proteins geranylgeranyltransferase component A 1	CHM	26	10	15	1.12093	0.0227212	0.164692	1.64357
Q96L58	Beta-1,3-galactosyltransferase 6	B3GALT6	22	6	7	1.12088	0.0149876	0.164636	1.82427
Q8IVF7	Formin-like protein 3	FMNL3	25	23	28	1.1204	0.0170594	0.164017	1.76804
Q9UL45	Biogenesis of lysosome-related organelles complex 1 subunit 6	BLOC1S6	24	2	3	1.11962	0.0301202	0.16301	1.52114
Q96BH1	E3 ubiquitin-protein ligase RNF25	RNF25	20	8	9	1.11959	0.0338411	0.162973	1.47056
P48556	26S proteasome non-ATPase regulatory subunit 8	PSMD8	47	16	45	1.11941	0.0103041	0.162736	1.98699
P43378	Tyrosine-protein phosphatase non-receptor type 9	PTPN9	30	13	17	1.11906	0.0198432	0.162282	1.70239
Q05209	Tyrosine-protein phosphatase non-receptor type 12	PTPN12	40	23	35	1.11871	0.0293763	0.161838	1.532
Q3ZCM7	Tubulin beta-8 chain	TUBB8	28	12	141	1.11603	0.0500453	0.158381	1.30064
P25786	Proteasome subunit alpha type-1	PSMA1	77	23	57	1.11481	0.0152018	0.156801	1.8181
P49720	Proteasome subunit beta type-3	PSMB3	55	14	33	1.11404	0.0167098	0.155807	1.77703
Q8WZA9	Immunity-related GTPase family Q protein	IRGQ	47	17	20	1.1133	0.0169932	0.154838	1.76972
O94822	E3 ubiquitin-protein ligase listerin	LTN1	19	24	32	1.11285	0.0393794	0.154261	1.40473
Q9NX46	ADP-ribose glycohydrolase ARH3	ADPRS	33	11	13	1.11135	0.0354673	0.152313	1.45017
Q9H5N1	Rab GTPase-binding effector protein 2	RABEP2	48	24	26	1.11037	0.00570597	0.151044	2.24367
Q9NXG0	Centlein	CNTLN	1	1	1	1.10942	0.0438751	0.149809	1.35778
P60953	Cell division control protein 42 homolog	CDC42	86	14	77	1.10814	0.0280005	0.148136	1.55283
O43242	26S proteasome non-ATPase regulatory subunit 3	PSMD3	66	41	84	1.10722	0.00973332	0.146939	2.01174
P45973	Chromobox protein homolog 5	CBX5	59	12	27	1.10695	0.0351853	0.146588	1.45364
Q8TER5	Rho guanine nucleotide exchange factor 40	ARHGEF40	27	29	42	1.10646	0.0305185	0.145948	1.51544
Q8NB46	Serine/threonine-protein phosphatase 6 regulatory ankyrin repeat subunit C	ANKRD52	6	4	4	1.10631	0.00674015	0.145751	2.17133
Q0P6D6	Coiled-coil domain-containing protein 15	CCDC15	1	1	1	1.10596	0.00850298	0.145294	2.07043
Q99570	Phosphoinositide 3-kinase regulatory subunit 4	PIK3R4	30	33	44	1.10595	0.0412929	0.14529	1.38412
P61803	Dolichyl-diphosphooligosaccharide--protein glycosyltransferase subunit DAD1	DAD1	27	3	6	1.1053	0.0120794	0.144436	1.91795
O14730	Serine/threonine-protein kinase RIO3	RIOK3	28	9	16	1.10504	0.0373073	0.144093	1.42821
Q13155	Aminoacyl tRNA synthase complex-interacting multifunctional protein 2	AIMP2	80	20	52	1.1032	0.0127452	0.141693	1.89465
P62195	26S proteasome regulatory subunit 8	PSMC5	75	35	82	1.10251	0.0111808	0.140792	1.95153
Q6PKC3	Thioredoxin domain-containing protein 11	TXNDC11	11	6	7	1.10218	0.0305357	0.140356	1.51519
Q86W56	Poly(ADP-ribose) glycohydrolase	PARG	7	6	7	1.10124	0.0362376	0.139134	1.44084
P53367	Arfaptin-1	ARFIP1	60	18	35	1.09974	0.0390205	0.137167	1.40871
O60884	DnaJ homolog subfamily A member 2	DNAJA2	61	19	55	1.09867	0.0178555	0.135759	1.74823
O75312	Zinc finger protein ZPR1	ZPR1	44	15	22	1.09833	0.0344071	0.135314	1.46335
Q9BZD3	Putative GRINL1B complex locus protein 2	GCOM2	10	3	3	1.09828	0.0299975	0.13524	1.52292
Q96FS4	Signal-induced proliferation-associated protein 1	SIPA1	12	8	11	1.09605	0.0330479	0.132315	1.48086
Q9NS23	Ras association domain-containing protein 1	RASSF1	10	4	4	1.09493	0.035886	0.130832	1.44508
Q99460	26S proteasome non-ATPase regulatory subunit 1	PSMD1	75	59	152	1.09412	0.00935102	0.129768	2.02914
Q9UQ16	Dynamin-3	DNM3	18	20	26	1.0938	0.0345193	0.129354	1.46194
Q9NZN8	CCR4-NOT transcription complex subunit 2	CNOT2	37	12	14	1.09327	0.00857424	0.128647	2.0668
Q641Q2	WASH complex subunit 2A	WASHC2A	54	46	86	1.09293	0.0493157	0.128201	1.30701
Q7Z6Z7	E3 ubiquitin-protein ligase HUWE1	HUWE1	42	140	224	1.09251	0.0141605	0.127646	1.84892
Q9Y5V0	Zinc finger protein 706	ZNF706	24	2	2	1.09247	0.00231384	0.127596	2.63567
Q9ULI2	Beta-citrylglutamate synthase B	RIMKLB	6	1	1	1.09009	0.0463581	0.124447	1.33387
Q9UPN7	Serine/threonine-protein phosphatase 6 regulatory subunit 1	PPP6R1	20	10	16	1.08932	0.0173226	0.123425	1.76139
O75143	Autophagy-related protein 13	ATG13	9	4	4	1.08881	0.0216571	0.122752	1.6644
Q9BTE3	Mini-chromosome maintenance complex-binding protein	MCMBP	45	19	22	1.08733	0.0481318	0.120788	1.31757
P35998	26S proteasome regulatory subunit 7	PSMC2	78	39	102	1.08175	0.0160377	0.113361	1.79486
O75175	CCR4-NOT transcription complex subunit 3	CNOT3	21	14	27	1.08102	0.0343269	0.112388	1.46436
P47985	Cytochrome b-c1 complex subunit Rieske, mitochondrial	UQCRFS1	52	14	39	1.08043	0.0359494	0.111603	1.44431
Q15008	26S proteasome non-ATPase regulatory subunit 6	PSMD6	74	32	62	1.07952	0.00380374	0.110392	2.41979
P49674	Casein kinase I isoform epsilon	CSNK1E	24	10	16	1.07631	0.0239308	0.106097	1.62104
Q96QR8	Transcriptional activator protein Pur-beta	PURB	63	15	28	1.07622	0.0389411	0.105969	1.40959
Q9NXH9	tRNA (guanine(26)-N(2))-dimethyltransferase	TRMT1	36	19	26	1.076	0.0147866	0.10568	1.83013
P28070	Proteasome subunit beta type-4	PSMB4	50	9	42	1.07597	0.0165841	0.105639	1.78031
Q12888	TP53-binding protein 1	TP53BP1	48	66	119	1.07275	0.022961	0.101316	1.63901
Q5VSL9	Striatin-interacting protein 1	STRIP1	27	17	24	1.07263	0.0232864	0.101155	1.6329
P50851	Lipopolysaccharide-responsive and beige-like anchor protein	LRBA	4	8	9	1.07086	0.0475115	0.0987633	1.3232
Q2M1Z3	Rho GTPase-activating protein 31	ARHGAP31	19	14	21	1.0676	0.000366501	0.0943656	3.43592
Q13200	26S proteasome non-ATPase regulatory subunit 2	PSMD2	75	60	169	1.06648	0.0387049	0.0928622	1.41223
P05386	60S acidic ribosomal protein P1	RPLP1	72	4	72	1.06464	0.0334573	0.0903623	1.47551
P51665	26S proteasome non-ATPase regulatory subunit 7	PSMD7	63	16	43	1.06442	0.00661084	0.0900608	2.17974
O95613	Pericentrin	PCNT	5	13	15	1.06344	0.0240961	0.0887428	1.61805
Q02218	2-oxoglutarate dehydrogenase, mitochondrial	OGDH	59	53	104	1.06256	0.0118094	0.0875499	1.92777
Q9C0F1	Centrosomal protein of 44 kDa	CEP44	18	5	6	1.06098	0.0406678	0.085403	1.39075
P62191	26S proteasome regulatory subunit 4	PSMC1	72	31	77	1.05876	0.0186668	0.08238	1.72893
Q9NW68	BSD domain-containing protein 1	BSDC1	27	9	12	1.05822	0.0384192	0.0816432	1.41545
Q14155	Rho guanine nucleotide exchange factor 7	ARHGEF7	36	23	31	1.05596	0.0153808	0.0785601	1.81302
P25787	Proteasome subunit alpha type-2	PSMA2	60	15	60	1.05341	0.00224006	0.075069	2.64974
Q16864	V-type proton ATPase subunit F	ATP6V1F	88	10	19	1.05057	0.0199513	0.0711744	1.70003
P43686	26S proteasome regulatory subunit 6B	PSMC4	76	34	111	1.04853	0.0208148	0.0683687	1.68163
P28066	Proteasome subunit alpha type-5	PSMA5	52	11	45	1.04741	0.0150185	0.0668234	1.82337
O15260	Surfeit locus protein 4	SURF4	24	6	32	1.04478	0.0485155	0.0631938	1.31412
Q96T51	RUN and FYVE domain-containing protein 1	RUFY1	48	30	38	1.04329	0.00546956	0.0611403	2.26205
Q9H6L2	Transmembrane protein 231	TMEM231	6	3	3	0.984022	0.0284393	-0.0232372	1.54608
Q9UMX1	Suppressor of fused homolog	SUFU	16	5	8	0.962831	0.00211814	-0.0546451	2.67405
Q86WQ0	Nuclear receptor 2C2-associated protein	NR2C2AP	40	3	7	0.954636	0.0326024	-0.0669777	1.48675
Q9Y2L5	Trafficking protein particle complex subunit 8	TRAPPC8	30	34	38	0.949702	0.0407692	-0.0744529	1.38967
P29372	DNA-3-methyladenine glycosylase	MPG	18	5	5	0.945715	0.0223303	-0.0805224	1.65111
Q9NXC5	GATOR complex protein MIOS	MIOS	21	13	15	0.936106	0.0228551	-0.0952554	1.64102
Q13535	Serine/threonine-protein kinase ATR	ATR	3	5	6	0.935984	0.0224573	-0.0954435	1.64864
O95248	Myotubularin-related protein 5	SBF1	25	35	44	0.935431	0.0331401	-0.0962968	1.47965
Q8TDJ6	DmX-like protein 2	DMXL2	4	6	7	0.934873	0.0114609	-0.0971573	1.94078
P31937	3-hydroxyisobutyrate dehydrogenase, mitochondrial	HIBADH	78	18	60	0.933514	0.0212798	-0.0992561	1.67203
P38117	Electron transfer flavoprotein subunit beta	ETFB	79	21	46	0.932952	0.00420008	-0.100125	2.37674
Q14164	Inhibitor of nuclear factor kappa-B kinase subunit epsilon	IKBKE	5	4	4	0.930138	0.0339055	-0.104483	1.46973
Q9BVG9	Phosphatidylserine synthase 2	PTDSS2	13	5	7	0.927812	0.0184437	-0.108096	1.73415
Q92615	La-related protein 4B	LARP4B	34	20	32	0.926588	0.0277064	-0.11	1.55742
Q9H0U9	Testis-specific Y-encoded-like protein 1	TSPYL1	34	11	13	0.923754	0.0165374	-0.11442	1.78153
O95208	Epsin-2	EPN2	17	12	17	0.920805	0.0241514	-0.119033	1.61706
Q969J3	BLOC-1-related complex subunit 5	BORCS5	22	4	6	0.919947	0.0331061	-0.120378	1.48009
Q8TBE7	Solute carrier family 35 member G2	SLC35G2	9	2	3	0.919935	0.0224373	-0.120396	1.64903
O60476	Mannosyl-oligosaccharide 1,2-alpha-mannosidase IB	MAN1A2	16	9	12	0.919853	0.0309178	-0.120525	1.50979
Q4ADV7	Guanine nucleotide exchange factor subunit RIC1	RIC1	10	11	14	0.919649	0.013035	-0.120845	1.88489
P51553	Isocitrate dehydrogenase [NAD] subunit gamma, mitochondrial	IDH3G	40	14	20	0.919496	0.0441328	-0.121085	1.35524
Q9HAS0	Protein Njmu-R1	C17orf75	33	12	20	0.918619	0.0385709	-0.122461	1.41374
Q96D31	Calcium release-activated calcium channel protein 1	ORAI1	4	1	3	0.91685	0.019689	-0.125243	1.70578
Q9P2J3	Kelch-like protein 9	KLHL9	18	5	6	0.915935	0.0198741	-0.126683	1.70171
Q9Y3E5	Peptidyl-tRNA hydrolase 2, mitochondrial	PTRH2	64	11	22	0.914907	0.0387777	-0.128303	1.41142
Q659C4	La-related protein 1B	LARP1B	16	15	17	0.91465	0.0243982	-0.128709	1.61264
Q99700	Ataxin-2	ATXN2	25	32	47	0.91405	0.0351969	-0.129655	1.4535
Q9Y6C9	Mitochondrial carrier homolog 2	MTCH2	50	13	30	0.913667	0.0375922	-0.13026	1.4249
Q9Y276	Mitochondrial chaperone BCS1	BCS1L	34	11	16	0.913335	0.0464721	-0.130783	1.33281
Q96TC7	Regulator of microtubule dynamics protein 3	RMDN3	40	16	29	0.913043	0.031622	-0.131245	1.50001
Q13613	Myotubularin-related protein 1	MTMR1	20	11	11	0.911656	0.0206652	-0.133439	1.68476
Q7Z2W4	Zinc finger CCCH-type antiviral protein 1	ZC3HAV1	58	47	77	0.911368	0.0277735	-0.133894	1.55637
P27448	MAP/microtubule affinity-regulating kinase 3	MARK3	27	17	19	0.911082	0.0185944	-0.134346	1.73062
Q96LI5	CCR4-NOT transcription complex subunit 6-like	CNOT6L	3	2	3	0.909686	0.0345474	-0.13656	1.46158
Q9HCH0	Nck-associated protein 5-like	NCKAP5L	5	3	3	0.909179	0.043587	-0.137363	1.36064
O00443	Phosphatidylinositol 4-phosphate 3-kinase C2 domain-containing subunit alpha	PIK3C2A	19	26	28	0.908672	0.041884	-0.138169	1.37795
Q96DM3	Regulator of MON1-CCZ1 complex	RMC1	16	9	10	0.907869	0.010641	-0.139443	1.97302
Q9HA72	Calcium homeostasis modulator protein 2	CALHM2	31	8	10	0.907568	0.0077219	-0.139922	2.11228
Q99798	Aconitate hydratase, mitochondrial	ACO2	60	44	120	0.907485	0.0024184	-0.140055	2.61647
O95299	NADH dehydrogenase [ubiquinone] 1 alpha subcomplex subunit 10, mitochondrial	NDUFA10	60	20	39	0.907123	0.0320861	-0.14063	1.49368
Q8WV93	AFG1-like ATPase	AFG1L	15	6	6	0.906864	0.0348413	-0.141041	1.45791
Q9UMZ2	Synergin gamma	SYNRG	8	8	8	0.906658	0.0296326	-0.141369	1.52823
Q96AQ8	Mitochondrial calcium uniporter regulator 1	MCUR1	19	7	7	0.906572	0.0187022	-0.141506	1.72811
O75306	NADH dehydrogenase [ubiquinone] iron-sulfur protein 2, mitochondrial	NDUFS2	63	20	57	0.904568	0.0116662	-0.144699	1.93307
Q9Y5G2	Protocadherin gamma-B2	PCDHGB2	5	3	4	0.90455	0.039753	-0.144728	1.40063
Q969N2	GPI transamidase component PIG-T	PIGT	39	21	31	0.90212	0.012491	-0.148609	1.9034
Q9H078	Caseinolytic peptidase B protein homolog	CLPB	34	18	23	0.901705	0.000599497	-0.149272	3.22221
Q9NYJ8	TGF-beta-activated kinase 1 and MAP3K7-binding protein 2	TAB2	9	5	6	0.901307	0.019789	-0.149909	1.70358
Q99549	M-phase phosphoprotein 8	MPHOSPH8	12	8	8	0.900397	0.0169635	-0.151367	1.77048
Q14687	Genetic suppressor element 1	GSE1	6	4	5	0.900288	0.0358268	-0.151542	1.44579
Q9NVN8	Guanine nucleotide-binding protein-like 3-like protein	GNL3L	12	5	7	0.899625	0.0183906	-0.152605	1.7354
Q96RP9	Elongation factor G, mitochondrial	GFM1	55	33	62	0.89961	0.00998949	-0.152628	2.00046
P63010	AP-2 complex subunit beta	AP2B1	74	70	282	0.899265	0.0119248	-0.153182	1.92355
P56385	ATP synthase subunit e, mitochondrial	ATP5ME	72	5	11	0.899235	0.0441261	-0.15323	1.3553
P82909	28S ribosomal protein S36, mitochondrial	MRPS36	54	5	12	0.89921	0.0462876	-0.15327	1.33454
Q69YL0	Protein NCBP2AS2	NCBP2AS2	22	2	2	0.899201	0.0166997	-0.153284	1.77729
Q7Z4F1	Low-density lipoprotein receptor-related protein 10	LRP10	30	10	14	0.898528	0.0022106	-0.154365	2.65549
Q9P246	Stromal interaction molecule 2	STIM2	11	7	9	0.897572	0.000921465	-0.155901	3.03552
Q9UI09	NADH dehydrogenase [ubiquinone] 1 alpha subcomplex subunit 12	NDUFA12	71	10	16	0.896357	0.00261795	-0.157855	2.58204
Q13084	39S ribosomal protein L28, mitochondrial	MRPL28	68	16	30	0.896186	0.0197219	-0.158129	1.70505
P05141	ADP/ATP translocase 2	SLC25A5	63	24	121	0.896141	0.0338447	-0.158203	1.47051
Q8N531	F-box/LRR-repeat protein 6	FBXL6	8	2	2	0.895676	0.0226106	-0.158951	1.64569
Q13424	Alpha-1-syntrophin	SNTA1	20	6	12	0.895513	0.0249162	-0.159214	1.60352
Q9H0V9	VIP36-like protein	LMAN2L	25	9	14	0.893916	0.0485051	-0.161789	1.31421
Q9NP92	39S ribosomal protein S30, mitochondrial	MRPS30	41	12	20	0.893846	0.030882	-0.161902	1.51029
Q96EU7	C1GALT1-specific chaperone 1	C1GALT1C1	34	8	9	0.893565	0.0289205	-0.162355	1.53879
Q8TBF5	Phosphatidylinositol-glycan biosynthesis class X protein	PIGX	7	1	1	0.89295	0.0454322	-0.163348	1.34264
Q9BQD3	KxDL motif-containing protein 1	KXD1	14	2	3	0.892466	0.0356155	-0.164131	1.44836
Q12872	Splicing factor, suppressor of white-apricot homolog	SFSWAP	11	10	11	0.892184	0.0482029	-0.164587	1.31693
Q8IX01	SURP and G-patch domain-containing protein 2	SUGP2	40	30	43	0.892063	0.0214208	-0.164783	1.66916
Q9P0S2	Cytochrome c oxidase assembly protein COX16 homolog, mitochondrial	COX16	35	4	4	0.89186	0.0493059	-0.165111	1.3071
Q9H967	WD repeat-containing protein 76	WDR76	1	1	1	0.891733	0.0212739	-0.165315	1.67215
Q96CW1	AP-2 complex subunit mu	AP2M1	74	34	96	0.891304	0.0104461	-0.16601	1.98105
Q5T1C6	Acyl-coenzyme A thioesterase THEM4	THEM4	11	3	3	0.890233	0.0298913	-0.167745	1.52445
O00159	Unconventional myosin-Ic	MYO1C	64	77	283	0.890188	0.0123104	-0.167817	1.90973
Q5JSZ5	Protein PRRC2B	PRRC2B	7	10	12	0.889771	0.0129936	-0.168494	1.88627
A6NIZ1	Ras-related protein Rap-1b-like protein (Fragment)		81	17	174	0.889579	0.0330869	-0.168806	1.48034
Q96G27	WW domain-binding protein 1	WBP1	3	1	1	0.889329	0.0146851	-0.16921	1.83312
Q9Y2R9	28S ribosomal protein S7, mitochondrial	MRPS7	50	13	17	0.889299	0.0325236	-0.16926	1.4878
Q9H7E2	Tudor domain-containing protein 3	TDRD3	17	8	9	0.888169	0.0204704	-0.171095	1.68887
O95202	Mitochondrial proton/calcium exchanger protein	LETM1	56	38	76	0.888022	0.035467	-0.171332	1.45018
Q6ZS30	Neurobeachin-like protein 1	NBEAL1	6	8	10	0.886982	0.0029313	-0.173023	2.53294
Q13950	Runt-related transcription factor 2	RUNX2	7	3	4	0.886611	0.00545243	-0.173627	2.26341
P49411	Elongation factor Tu, mitochondrial	TUFM	72	32	113	0.886582	0.0439039	-0.173674	1.3575
A7KAX9	Rho GTPase-activating protein 32	ARHGAP32	3	4	7	0.886424	0.0043734	-0.173931	2.35918
P42356	Phosphatidylinositol 4-kinase alpha	PI4KA	33	52	68	0.886278	0.0446992	-0.174168	1.3497
P13073	Cytochrome c oxidase subunit 4 isoform 1, mitochondrial	COX4I1	60	14	34	0.886004	0.0263283	-0.174615	1.57958
Q9Y5H5	Protocadherin alpha-9	PCDHA9	1	1	1	0.885846	0.0390297	-0.174872	1.40861
P78357	Contactin-associated protein 1	CNTNAP1	33	38	58	0.885629	0.0239724	-0.175226	1.62029
O60942	mRNA-capping enzyme	RNGTT	14	8	9	0.885271	0.0254097	-0.175809	1.595
Q99417	c-Myc-binding protein	MYCBP	68	7	18	0.884973	0.0272586	-0.176295	1.5645
Q96AE4	Far upstream element-binding protein 1	FUBP1	61	37	92	0.884639	0.0031945	-0.176839	2.4956
P13804	Electron transfer flavoprotein subunit alpha, mitochondrial	ETFA	76	21	53	0.884615	0.00141251	-0.176878	2.85001
Q9P2B4	CTTNBP2 N-terminal-like protein	CTTNBP2NL	51	28	40	0.884321	0.00368587	-0.177358	2.43346
Q9BYI3	Hyccin	FAM126A	18	7	13	0.884103	0.0422986	-0.177714	1.37367
P28331	NADH-ubiquinone oxidoreductase 75 kDa subunit, mitochondrial	NDUFS1	72	39	96	0.883853	0.0121781	-0.178122	1.91442
O95427	GPI ethanolamine phosphate transferase 1	PIGN	5	4	4	0.883535	0.00076596	-0.17864	3.11579
Q14160	Protein scribble homolog	SCRIB	44	50	84	0.88308	0.0141572	-0.179384	1.84902
P49821	NADH dehydrogenase [ubiquinone] flavoprotein 1, mitochondrial	NDUFV1	60	21	47	0.883035	0.0144439	-0.179457	1.84032
Q9NPD3	Exosome complex component RRP41	EXOSC4	35	8	9	0.882786	0.021563	-0.179864	1.66629
Q93063	Exostosin-2	EXT2	23	10	13	0.882527	0.00609267	-0.180288	2.21519
Q8WXA3	RUN and FYVE domain-containing protein 2	RUFY2	39	23	31	0.882091	0.021639	-0.181001	1.66476
Q8N5N7	39S ribosomal protein L50, mitochondrial	MRPL50	66	8	12	0.882083	0.0429451	-0.181014	1.36709
P32856	Syntaxin-2	STX2	44	8	10	0.881994	0.0295853	-0.18116	1.52892
Q8N8J7	Uncharacterized protein FAM241A	FAM241A	13	1	1	0.88173	0.0339196	-0.181591	1.46955
Q9BQD7	Adenine nucleotide translocase lysine N-methyltransferase	ANTKMT	17	2	2	0.881524	0.0358068	-0.181929	1.44603
O15235	28S ribosomal protein S12, mitochondrial	MRPS12	40	5	8	0.88144	0.00389933	-0.182066	2.40901
P16035	Metalloproteinase inhibitor 2	TIMP2	42	10	14	0.881179	0.0172992	-0.182493	1.76197
Q9NQ89	Protein C12orf4	C12orf4	11	4	5	0.881159	0.0184005	-0.182525	1.73517
Q5HYK3	2-methoxy-6-polyprenyl-1,4-benzoquinol methylase, mitochondrial	COQ5	18	4	4	0.8799	0.0432627	-0.184588	1.36389
Q96DF8	Splicing factor ESS-2 homolog	ESS2	11	3	3	0.878985	0.0258232	-0.18609	1.58799
Q15075	Early endosome antigen 1	EEA1	72	121	249	0.878207	0.0118689	-0.187367	1.92559
Q8TCZ2	CD99 antigen-like protein 2	CD99L2	19	4	6	0.878057	0.0168393	-0.187614	1.77368
P82912	28S ribosomal protein S11, mitochondrial	MRPS11	44	5	8	0.877778	0.00465606	-0.188072	2.33198
O75915	PRA1 family protein 3	ARL6IP5	28	7	22	0.877618	0.0309952	-0.188335	1.50871
P51970	NADH dehydrogenase [ubiquinone] 1 alpha subcomplex subunit 8	NDUFA8	42	7	17	0.877564	0.00626895	-0.188424	2.2028
O95178	NADH dehydrogenase [ubiquinone] 1 beta subcomplex subunit 2, mitochondrial	NDUFB2	17	2	4	0.877467	0.000334541	-0.188584	3.47555
O75879	Glutamyl-tRNA(Gln) amidotransferase subunit B, mitochondrial	GATB	29	8	13	0.877198	0.0424902	-0.189025	1.37171
Q9NZ42	Gamma-secretase subunit PEN-2	PSENEN	17	1	1	0.877124	0.00764041	-0.189148	2.11688
P78356	Phosphatidylinositol 5-phosphate 4-kinase type-2 beta	PIP4K2B	37	13	23	0.876408	0.0166009	-0.190325	1.77987
P82094	TATA element modulatory factor	TMF1	48	45	62	0.876317	0.0120874	-0.190476	1.91767
P10606	Cytochrome c oxidase subunit 5B, mitochondrial	COX5B	56	10	34	0.876028	0.0144644	-0.190951	1.8397
Q8TEQ8	GPI ethanolamine phosphate transferase 3	PIGO	9	7	8	0.875786	0.0030815	-0.191349	2.51124
Q10713	Mitochondrial-processing peptidase subunit alpha	PMPCA	54	23	45	0.875305	0.0104171	-0.192142	1.98225
O14734	Acyl-coenzyme A thioesterase 8	ACOT8	42	11	16	0.874733	0.0265495	-0.193086	1.57594
Q8WVM0	Dimethyladenosine transferase 1, mitochondrial	TFB1M	23	5	7	0.874509	0.0258769	-0.193455	1.58709
P55011	Solute carrier family 12 member 2	SLC12A2	23	22	27	0.874416	0.00483669	-0.193608	2.31545
O75489	NADH dehydrogenase [ubiquinone] iron-sulfur protein 3, mitochondrial	NDUFS3	60	19	36	0.874414	0.000330625	-0.193611	3.48066
O95298	NADH dehydrogenase [ubiquinone] 1 subunit C2	NDUFC2	39	4	9	0.874387	0.0139503	-0.193656	1.85542
Q96CN9	GRIP and coiled-coil domain-containing protein 1	GCC1	21	15	21	0.874072	0.0452052	-0.194176	1.34481
P61604	10 kDa heat shock protein, mitochondrial	HSPE1	85	13	52	0.874054	0.0222134	-0.194206	1.65339
Q9BZE1	39S ribosomal protein L37, mitochondrial	MRPL37	60	21	33	0.873567	0.0410991	-0.19501	1.38617
Q9UKB1	F-box/WD repeat-containing protein 11	FBXW11	11	4	7	0.872224	0.00705406	-0.19723	2.15156
Q9H6E5	Speckle targeted PIP5K1A-regulated poly(A) polymerase	TUT1	10	5	6	0.872038	0.00869259	-0.197537	2.06085
Q14676	Mediator of DNA damage checkpoint protein 1	MDC1	12	16	20	0.872025	0.0243127	-0.197559	1.61417
P38432	Coilin	COIL	14	7	9	0.871722	0.0477791	-0.19806	1.32076
Q9H869	YY1-associated protein 1	YY1AP1	2	1	1	0.871548	0.0123597	-0.198348	1.90799
O95182	NADH dehydrogenase [ubiquinone] 1 alpha subcomplex subunit 7	NDUFA7	71	10	13	0.871365	0.000151663	-0.19865	3.81912
P82933	28S ribosomal protein S9, mitochondrial	MRPS9	58	21	31	0.871166	0.0307089	-0.198981	1.51274
O95782	AP-2 complex subunit alpha-1	AP2A1	77	65	189	0.871142	0.00632846	-0.199021	2.1987
P46531	Neurogenic locus notch homolog protein 1	NOTCH1	4	10	11	0.870708	0.0368164	-0.199739	1.43396
Q96SN7	Protein orai-2	ORAI2	6	2	2	0.870205	0.00307883	-0.200573	2.51161
P06576	ATP synthase subunit beta, mitochondrial	ATP5F1B	81	31	361	0.870069	0.040916	-0.200798	1.38811
Q9BT40	Inositol polyphosphate 5-phosphatase K	INPP5K	30	10	19	0.869863	0.0434094	-0.20114	1.36242
Q15904	V-type proton ATPase subunit S1	ATP6AP1	28	10	19	0.869749	0.0355633	-0.201329	1.449
Q4KMQ2	Anoctamin-6	ANO6	32	24	43	0.869606	0.0485738	-0.201566	1.3136
P82930	28S ribosomal protein S34, mitochondrial	MRPS34	61	11	14	0.869448	0.00828591	-0.201829	2.08166
Q9NWT8	Aurora kinase A-interacting protein	AURKAIP1	5	1	1	0.869327	0.00580383	-0.202029	2.23629
Q9UL54	Serine/threonine-protein kinase TAO2	TAOK2	9	11	13	0.869097	0.0189129	-0.202411	1.72324
P51116	Fragile X mental retardation syndrome-related protein 2	FXR2	42	25	36	0.868479	0.0183515	-0.203438	1.73633
Q14318	Peptidyl-prolyl cis-trans isomerase FKBP8	FKBP8	61	18	56	0.868372	0.0247701	-0.203615	1.60607
Q9BYD1	39S ribosomal protein L13, mitochondrial	MRPL13	58	10	17	0.868334	0.0416325	-0.203678	1.38057
P53671	LIM domain kinase 2	LIMK2	15	5	7	0.868155	0.0396356	-0.203975	1.40192
Q86UL3	Glycerol-3-phosphate acyltransferase 4	GPAT4	30	10	15	0.868062	0.00623125	-0.20413	2.20543
Q7L8L6	FAST kinase domain-containing protein 5, mitochondrial	FASTKD5	16	12	13	0.867691	0.0143073	-0.204746	1.84444
Q8TBF4	Zinc finger CCHC-type and RNA-binding motif-containing protein 1	ZCRB1	16	2	3	0.866355	0.0170035	-0.20697	1.76946
P40939	Trifunctional enzyme subunit alpha, mitochondrial	HADHA	80	59	209	0.866238	0.00495719	-0.207165	2.30476
Q6VMQ6	Activating transcription factor 7-interacting protein 1	ATF7IP	2	2	3	0.865732	0.0464749	-0.208007	1.33278
P17568	NADH dehydrogenase [ubiquinone] 1 beta subcomplex subunit 7	NDUFB7	54	9	17	0.865723	0.00981446	-0.208022	2.00813
Q9H6Y2	WD repeat-containing protein 55	WDR55	30	8	8	0.86558	0.0437979	-0.208261	1.35855
Q8TCC3	39S ribosomal protein L30, mitochondrial	MRPL30	20	4	6	0.865257	0.0366638	-0.2088	1.43576
O95139	NADH dehydrogenase [ubiquinone] 1 beta subcomplex subunit 6	NDUFB6	34	4	11	0.864574	0.0274058	-0.209939	1.56216
P25705	ATP synthase subunit alpha, mitochondrial	ATP5F1A	73	48	348	0.864444	0.0195958	-0.210156	1.70784
Q8TAD8	Smad nuclear-interacting protein 1	SNIP1	14	5	7	0.864209	0.0310559	-0.210548	1.50786
Q96DV4	39S ribosomal protein L38, mitochondrial	MRPL38	47	17	21	0.86401	0.0345634	-0.210881	1.46138
Q92545	Transmembrane protein 131	TMEM131	8	11	14	0.864005	0.0310113	-0.210888	1.50848
Q00325	Phosphate carrier protein, mitochondrial	SLC25A3	39	19	76	0.86399	0.0395781	-0.210913	1.40255
O75439	Mitochondrial-processing peptidase subunit beta	PMPCB	53	22	41	0.863844	0.000586149	-0.211157	3.23199
O75051	Plexin-A2	PLXNA2	9	14	14	0.863806	0.00645755	-0.211221	2.18993
O43772	Mitochondrial carnitine/acylcarnitine carrier protein	SLC25A20	73	17	23	0.863725	0.0485206	-0.211356	1.31407
O00124	UBX domain-containing protein 8	UBXN8	16	2	2	0.86358	0.0393029	-0.211598	1.40558
Q9UNE7	E3 ubiquitin-protein ligase CHIP	STUB1	71	22	35	0.863438	0.0278195	-0.211836	1.55565
Q8N983	39S ribosomal protein L43, mitochondrial	MRPL43	22	5	6	0.863376	0.0290459	-0.211938	1.53692
Q8TAE8	Growth arrest and DNA damage-inducible proteins-interacting protein 1	GADD45GIP1	59	13	25	0.862733	0.0188807	-0.213013	1.72398
P35637	RNA-binding protein FUS	FUS	25	14	45	0.862691	0.038063	-0.213084	1.4195
Q9UQ90	Paraplegin	SPG7	17	8	10	0.862562	0.0320573	-0.2133	1.49407
O75027	ATP-binding cassette sub-family B member 7, mitochondrial	ABCB7	27	16	18	0.862508	0.0156671	-0.213391	1.80501
Q6P087	Mitochondrial mRNA pseudouridine synthase RPUSD3	RPUSD3	13	2	2	0.862496	0.0161818	-0.21341	1.79097
Q99640	Membrane-associated tyrosine- and threonine-specific cdc2-inhibitory kinase	PKMYT1	7	3	3	0.861915	0.0381882	-0.214382	1.41807
P57105	Synaptojanin-2-binding protein	SYNJ2BP	70	7	17	0.861799	0.0305316	-0.214577	1.51525
Q9P0J0	NADH dehydrogenase [ubiquinone] 1 alpha subcomplex subunit 13	NDUFA13	49	8	15	0.861222	0.0115815	-0.215543	1.93623
Q9H582	Zinc finger protein 644	ZNF644	1	1	1	0.860853	0.0319005	-0.21616	1.4962
Q96CM3	Mitochondrial RNA pseudouridine synthase RPUSD4	RPUSD4	11	2	3	0.860833	0.0392456	-0.216195	1.40621
O60583	Cyclin-T2	CCNT2	7	5	5	0.860771	0.0501079	-0.216298	1.30009
Q27J81	Inverted formin-2	INF2	59	58	139	0.860697	0.00998499	-0.216423	2.00065
P04844	Dolichyl-diphosphooligosaccharide--protein glycosyltransferase subunit 2	RPN2	71	35	245	0.86068	0.0404786	-0.216451	1.39277
P55084	Trifunctional enzyme subunit beta, mitochondrial	HADHB	76	34	133	0.860243	0.00216578	-0.217185	2.66439
Q8N697	Solute carrier family 15 member 4	SLC15A4	15	8	12	0.859896	0.00379167	-0.217766	2.42117
Q8NAN2	Mitoguardin 1	MIGA1	5	2	2	0.859774	0.000601783	-0.21797	3.22056
P50914	60S ribosomal protein L14	RPL14	61	15	55	0.859756	0.0383799	-0.218001	1.4159
Q13595	Transformer-2 protein homolog alpha	TRA2A	30	10	20	0.859418	0.0467491	-0.218568	1.33023
Q13873	Bone morphogenetic protein receptor type-2	BMPR2	11	9	10	0.859238	0.0197184	-0.21887	1.70513
Q96DX4	RING finger and SPRY domain-containing protein 1	RSPRY1	20	7	7	0.859039	0.00811467	-0.219204	2.09073
P56381	ATP synthase subunit epsilon, mitochondrial	ATP5F1E	43	3	4	0.858966	0.0486386	-0.219327	1.31302
Q96SB3	Neurabin-2	PPP1R9B	41	29	41	0.858911	0.0102763	-0.21942	1.98816
Q5U4P2	Aspartate beta-hydroxylase domain-containing protein 1	ASPHD1	3	1	1	0.858896	0.0365855	-0.219445	1.43669
O15541	E3 ubiquitin-protein ligase RNF113A	RNF113A	15	4	4	0.858689	0.0251939	-0.219793	1.5987
Q9NRX2	39S ribosomal protein L17, mitochondrial	MRPL17	32	7	9	0.858653	0.0363901	-0.219853	1.43902
Q9NZE8	39S ribosomal protein L35, mitochondrial	MRPL35	18	5	8	0.858092	0.0418033	-0.220796	1.37879
Q96N38	Zinc finger protein 714	ZNF714	7	4	4	0.857674	0.0196105	-0.221498	1.70751
Q96NW4	Ankyrin repeat domain-containing protein 27	ANKRD27	4	2	2	0.857098	0.0393418	-0.222467	1.40515
Q9NYG2	Palmitoyltransferase ZDHHC3	ZDHHC3	5	1	2	0.856894	0.0422127	-0.222811	1.37456
Q99590	Protein SCAF11	SCAF11	17	20	27	0.856846	0.0289762	-0.222892	1.53796
Q96HS1	Serine/threonine-protein phosphatase PGAM5, mitochondrial	PGAM5	39	9	13	0.856758	0.0213245	-0.22304	1.67112
Q96HA1	Nuclear envelope pore membrane protein POM 121	POM121	15	14	19	0.856697	0.0273594	-0.223143	1.56289
O75882	Attractin	ATRN	8	9	11	0.856265	0.0326123	-0.22387	1.48662
P50443	Sulfate transporter	SLC26A2	8	4	6	0.856203	0.0433092	-0.223975	1.36342
O75414	Nucleoside diphosphate kinase 6	NME6	11	2	3	0.85615	0.0345951	-0.224065	1.46098
P86397	Hydroxyacyl-thioester dehydratase type 2, mitochondrial	HTD2	17	1	1	0.855998	0.0375471	-0.224321	1.42542
Q4U2R6	39S ribosomal protein L51, mitochondrial	MRPL51	28	3	3	0.855583	0.00836938	-0.225021	2.07731
O75947	ATP synthase subunit d, mitochondrial	ATP5PD	87	16	63	0.855194	0.0154717	-0.225677	1.81046
O75390	Citrate synthase, mitochondrial	CS	52	25	77	0.854983	0.00258894	-0.226032	2.58688
Q96S52	GPI transamidase component PIG-S	PIGS	51	18	39	0.853892	0.00366135	-0.227874	2.43636
O75251	NADH dehydrogenase [ubiquinone] iron-sulfur protein 7, mitochondrial	NDUFS7	44	8	17	0.853823	0.00738582	-0.227992	2.1316
Q9HD33	39S ribosomal protein L47, mitochondrial	MRPL47	37	10	17	0.853754	0.0208038	-0.228108	1.68186
P03928	ATP synthase protein 8	MT-ATP8	13	1	6	0.85375	0.0136587	-0.228114	1.86459
O94992	Protein HEXIM1	HEXIM1	41	13	17	0.853534	0.0199618	-0.22848	1.6998
O95218	Zinc finger Ran-binding domain-containing protein 2	ZRANB2	32	10	16	0.853454	0.0128147	-0.228615	1.89229
Q9GZT3	SRA stem-loop-interacting RNA-binding protein, mitochondrial	SLIRP	78	10	20	0.853372	0.00327231	-0.228753	2.48515
Q9BXP2	Solute carrier family 12 member 9	SLC12A9	22	14	19	0.852923	0.0238226	-0.229513	1.62301
Q6PIJ6	F-box only protein 38	FBXO38	7	5	6	0.852598	0.0161281	-0.230062	1.79242
P19404	NADH dehydrogenase [ubiquinone] flavoprotein 2, mitochondrial	NDUFV2	56	14	26	0.85259	0.0142056	-0.230077	1.84754
Q13242	Serine/arginine-rich splicing factor 9	SRSF9	52	14	28	0.852359	0.0271082	-0.230467	1.5669
Q8NCC3	Phospholipase A2 group XV	PLA2G15	14	7	11	0.852342	0.0337903	-0.230495	1.47121
Q9BXF6	Rab11 family-interacting protein 5	RAB11FIP5	56	32	57	0.852146	0.0126325	-0.230827	1.89851
Q9H488	GDP-fucose protein O-fucosyltransferase 1	POFUT1	51	13	53	0.851863	0.0443178	-0.231307	1.35342
Q5JPH6	Probable glutamate--tRNA ligase, mitochondrial	EARS2	44	19	24	0.851461	0.0482255	-0.231988	1.31672
P06280	Alpha-galactosidase A	GLA	34	12	18	0.850877	0.0424574	-0.232977	1.37205
A8K0R7	Zinc finger protein 839	ZNF839	1	1	1	0.850599	0.017374	-0.233449	1.7601
P0CG39	POTE ankyrin domain family member J	POTEJ	15	14	239	0.850509	0.0303913	-0.233602	1.51725
Q96BA8	Cyclic AMP-responsive element-binding protein 3-like protein 1	CREB3L1	27	10	14	0.850491	0.0143018	-0.233632	1.84461
Q6UUV7	CREB-regulated transcription coactivator 3	CRTC3	8	2	2	0.85043	0.000595158	-0.233736	3.22537
Q9P0M9	39S ribosomal protein L27, mitochondrial	MRPL27	23	3	5	0.850314	0.0250448	-0.233933	1.60128
Q8N5Z5	BTB/POZ domain-containing protein KCTD17	KCTD17	25	3	3	0.850229	0.0232292	-0.234077	1.63397
Q6P1L8	39S ribosomal protein L14, mitochondrial	MRPL14	37	5	9	0.849761	0.0494411	-0.234871	1.30591
Q15836	Vesicle-associated membrane protein 3	VAMP3	50	6	16	0.849169	0.0243511	-0.235876	1.61348
Q9C0E8	Endoplasmic reticulum junction formation protein lunapark	LNPK	39	16	32	0.848236	0.0480264	-0.237462	1.31852
P07711	Procathepsin L	CTSL	27	8	13	0.847779	0.019788	-0.23824	1.7036
Q53H96	Pyrroline-5-carboxylate reductase 3	PYCR3	39	7	11	0.847737	0.0131774	-0.238312	1.88017
Q9NY35	Claudin domain-containing protein 1	CLDND1	15	4	5	0.847732	0.0404213	-0.238321	1.39339
Q9NP73	Putative bifunctional UDP-N-acetylglucosamine transferase and deubiquitinase ALG13	ALG13	5	5	5	0.847649	0.0478368	-0.238461	1.32024
O75208	Ubiquinone biosynthesis protein COQ9, mitochondrial	COQ9	23	6	7	0.847493	0.0164756	-0.238726	1.78316
P30049	ATP synthase subunit delta, mitochondrial	ATP5F1D	58	4	46	0.847167	0.0230432	-0.239282	1.63746
Q8IZA0	Dyslexia-associated protein KIAA0319-like protein	KIAA0319L	4	3	3	0.847162	0.00937823	-0.239291	2.02788
Q15771	Ras-related protein Rab-30	RAB30	36	10	16	0.847148	0.0202774	-0.239314	1.69299
O15525	Transcription factor MafG	MAFG	22	4	4	0.847031	0.0416854	-0.239514	1.38002
P46939	Utrophin	UTRN	58	191	345	0.847021	0.00109616	-0.23953	2.96013
Q14197	Peptidyl-tRNA hydrolase ICT1, mitochondrial	MRPL58	52	10	15	0.847016	0.0259871	-0.239539	1.58524
Q6ZW31	Rho GTPase-activating protein SYDE1	SYDE1	19	10	13	0.846591	0.0175228	-0.240263	1.7564
P82979	SAP domain-containing ribonucleoprotein	SARNP	45	10	17	0.846581	0.0209741	-0.24028	1.67832
Q12849	G-rich sequence factor 1	GRSF1	55	21	43	0.846176	0.0308811	-0.24097	1.51031
Q96PE2	Rho guanine nucleotide exchange factor 17	ARHGEF17	27	41	56	0.845815	0.049187	-0.241586	1.30815
Q05519	Serine/arginine-rich splicing factor 11	SRSF11	21	9	18	0.845259	0.0370847	-0.242534	1.4308
P67936	Tropomyosin alpha-4 chain	TPM4	83	47	369	0.845254	0.032974	-0.242543	1.48183
Q7Z333	Probable helicase senataxin	SETX	1	2	4	0.844864	0.0463273	-0.243208	1.33416
Q5W111	SPRY domain-containing protein 7	SPRYD7	72	10	14	0.844812	0.01037	-0.243298	1.98422
Q8NFA0	Ubiquitin carboxyl-terminal hydrolase 32	USP32	2	2	2	0.844444	0.0196345	-0.243926	1.70698
Q3SXM5	Inactive hydroxysteroid dehydrogenase-like protein 1	HSDL1	21	6	7	0.844015	0.0370733	-0.24466	1.43094
A6NFI3	Zinc finger protein 316	ZNF316	9	5	10	0.843827	0.00755075	-0.244981	2.12201
P84103	Serine/arginine-rich splicing factor 3	SRSF3	46	12	48	0.843778	0.0376605	-0.245064	1.42411
Q5SQN1	Synaptosomal-associated protein 47	SNAP47	3	1	2	0.843672	0.0448212	-0.245246	1.34852
O00217	NADH dehydrogenase [ubiquinone] iron-sulfur protein 8, mitochondrial	NDUFS8	44	8	26	0.843572	0.00485363	-0.245417	2.31393
O14936	Peripheral plasma membrane protein CASK	CASK	40	31	44	0.843228	0.0144824	-0.246005	1.83916
Q7Z7F7	39S ribosomal protein L55, mitochondrial	MRPL55	36	4	7	0.843197	0.0369932	-0.246058	1.43188
P38935	DNA-binding protein SMUBP-2	IGHMBP2	8	6	7	0.842408	0.00202547	-0.247409	2.69347
O15379	Histone deacetylase 3	HDAC3	26	7	9	0.842256	0.0294348	-0.247669	1.53114
Q9H6E4	Coiled-coil domain-containing protein 134	CCDC134	34	6	8	0.841879	0.00217867	-0.248315	2.66181
Q96FJ0	AMSH-like protease	STAMBPL1	5	1	2	0.84149	0.0143915	-0.248983	1.84189
O96005	Cleft lip and palate transmembrane protein 1	CLPTM1	34	18	38	0.841375	0.044394	-0.249179	1.35268
Q6P5Q4	Leiomodin-2	LMOD2	2	1	1	0.841369	0.0499846	-0.24919	1.30116
P53597	Succinate--CoA ligase [ADP/GDP-forming] subunit alpha, mitochondrial	SUCLG1	35	10	28	0.841367	0.0145003	-0.249193	1.83862
Q01201	Transcription factor RelB	RELB	4	1	2	0.84119	0.0152741	-0.249496	1.81605
O75394	39S ribosomal protein L33, mitochondrial	MRPL33	28	3	3	0.841133	0.0178244	-0.249595	1.74898
Q5VWJ9	Sorting nexin-30	SNX30	19	7	8	0.840866	0.0401297	-0.250053	1.39653
Q6ZMV5	Protein PPP4R3C	PPP4R3C	2	2	3	0.840778	0.0155099	-0.250203	1.80939
Q9GZT6	Coiled-coil domain-containing protein 90B, mitochondrial	CCDC90B	35	11	14	0.840757	0.000264488	-0.25024	3.57759
Q86UY8	5'-nucleotidase domain-containing protein 3	NT5DC3	54	19	28	0.840657	0.00431965	-0.25041	2.36455
P50336	Protoporphyrinogen oxidase	PPOX	35	11	12	0.840597	0.0188988	-0.250513	1.72357
Q9HC21	Mitochondrial thiamine pyrophosphate carrier	SLC25A19	10	3	3	0.840493	0.015151	-0.250693	1.81956
Q16718	NADH dehydrogenase [ubiquinone] 1 alpha subcomplex subunit 5	NDUFA5	75	9	28	0.840487	0.00147223	-0.250702	2.83202
Q9Y639	Neuroplastin	NPTN	23	10	22	0.840341	0.0407687	-0.250952	1.38967
P37173	TGF-beta receptor type-2	TGFBR2	12	6	7	0.840114	0.0271735	-0.251344	1.56585
Q9NP72	Ras-related protein Rab-18	RAB18	74	15	44	0.839868	0.0491737	-0.251765	1.30827
Q8IZ69	tRNA (uracil-5-)-methyltransferase homolog A	TRMT2A	24	12	14	0.839699	0.0300876	-0.252055	1.52161
Q9P015	39S ribosomal protein L15, mitochondrial	MRPL15	54	14	23	0.839377	0.0121396	-0.25261	1.91579
Q9UL25	Ras-related protein Rab-21	RAB21	61	15	39	0.839101	0.0322733	-0.253083	1.49116
O00192	Armadillo repeat protein deleted in velo-cardio-facial syndrome	ARVCF	4	3	3	0.838997	0.034305	-0.253263	1.46464
Q96EL3	39S ribosomal protein L53, mitochondrial	MRPL53	49	4	5	0.838834	0.0479611	-0.253542	1.31911
P49760	Dual specificity protein kinase CLK2	CLK2	3	1	1	0.838831	0.0233433	-0.253547	1.63184
Q9HAC8	Ubiquitin domain-containing protein 1	UBTD1	51	9	10	0.83872	0.00690669	-0.25374	2.16073
Q99797	Mitochondrial intermediate peptidase	MIPEP	35	18	21	0.838534	0.0267121	-0.254058	1.57329
Q96K49	Transmembrane protein 87B	TMEM87B	14	7	9	0.838357	0.0492216	-0.254363	1.30784
Q14168	MAGUK p55 subfamily member 2	MPP2	6	3	3	0.838264	0.0249921	-0.254524	1.6022
Q9UKY4	Protein O-mannosyl-transferase 2	POMT2	9	5	5	0.837748	0.0301317	-0.255411	1.52098
Q96I51	RCC1-like G exchanging factor-like protein	RCC1L	26	8	9	0.83767	0.0341093	-0.255546	1.46713
Q92604	Acyl-CoA:lysophosphatidylglycerol acyltransferase 1	LPGAT1	39	13	20	0.837565	0.0359127	-0.255727	1.44475
Q9Y277	Voltage-dependent anion-selective channel protein 3	VDAC3	63	18	61	0.83693	0.0126951	-0.25682	1.89636
P49641	Alpha-mannosidase 2x	MAN2A2	2	2	3	0.836906	0.0048337	-0.256863	2.31572
Q9NYV6	RNA polymerase I-specific transcription initiation factor RRN3	RRN3	7	2	4	0.836904	0.00241812	-0.256865	2.61652
Q9P032	NADH dehydrogenase [ubiquinone] 1 alpha subcomplex assembly factor 4	NDUFAF4	51	9	16	0.836423	0.00656726	-0.257695	2.18262
Q93073	Selenocysteine insertion sequence-binding protein 2-like	SECISBP2L	6	3	4	0.836375	0.0373364	-0.257778	1.42787
Q8IYB3	Serine/arginine repetitive matrix protein 1	SRRM1	23	18	45	0.836331	0.031212	-0.257853	1.50568
Q02818	Nucleobindin-1	NUCB1	77	44	110	0.836293	0.0213051	-0.25792	1.67152
Q9NXF8	Palmitoyltransferase ZDHHC7	ZDHHC7	11	2	2	0.836229	0.00463819	-0.25803	2.33365
Q6P6C2	RNA demethylase ALKBH5	ALKBH5	43	12	21	0.836046	0.0197141	-0.258346	1.70522
Q9Y3B7	39S ribosomal protein L11, mitochondrial	MRPL11	58	11	18	0.835608	0.025837	-0.259102	1.58776
Q9GZS1	DNA-directed RNA polymerase I subunit RPA49	POLR1E	32	12	13	0.835406	0.0231963	-0.259451	1.63458
Q2TB10	Zinc finger protein 800	ZNF800	18	9	11	0.835301	0.0230013	-0.259632	1.63825
Q6PK04	Coiled-coil domain-containing protein 137	CCDC137	20	6	6	0.835212	0.00618226	-0.259786	2.20885
Q58DX5	Inactive N-acetylated-alpha-linked acidic dipeptidase-like protein 2	NAALADL2	12	9	9	0.835168	0.021159	-0.259861	1.6745
P61353	60S ribosomal protein L27	RPL27	65	13	50	0.835074	0.0285349	-0.260025	1.54462
O15213	WD repeat-containing protein 46	WDR46	35	17	23	0.834829	0.0367214	-0.260447	1.43508
Q9NRW1	Ras-related protein Rab-6B	RAB6B	52	10	32	0.834656	0.0456263	-0.260746	1.34078
O60825	6-phosphofructo-2-kinase/fructose-2,6-bisphosphatase 2	PFKFB2	6	2	2	0.834354	0.0216075	-0.261269	1.6654
Q02040	A-kinase anchor protein 17A	AKAP17A	14	11	12	0.83427	0.018663	-0.261413	1.72902
Q13586	Stromal interaction molecule 1	STIM1	32	19	26	0.833966	0.024225	-0.26194	1.61574
Q13247	Serine/arginine-rich splicing factor 6	SRSF6	39	19	47	0.833735	0.0119301	-0.262339	1.92336
O75923	Dysferlin	DYSF	3	8	14	0.833529	0.0455674	-0.262696	1.34135
P11177	Pyruvate dehydrogenase E1 component subunit beta, mitochondrial	PDHB	61	16	54	0.833434	0.0476397	-0.262861	1.32203
Q8N1S5	Zinc transporter ZIP11	SLC39A11	12	3	6	0.83323	0.00938162	-0.263213	2.02772
Q99618	Cell division cycle-associated protein 3	CDCA3	4	1	1	0.833129	0.0111062	-0.263388	1.95444
O43189	PHD finger protein 1	PHF1	5	2	2	0.832978	0.00273359	-0.26365	2.56327
O75964	ATP synthase subunit g, mitochondrial	ATP5MG	72	6	19	0.832767	0.0114263	-0.264016	1.9421
Q5T1R4	Transcription factor HIVEP3	HIVEP3	1	1	2	0.832557	0.00782064	-0.264379	2.10676
Q6ZN06	Zinc finger protein 813	ZNF813	3	2	2	0.832016	0.0462733	-0.265316	1.33467
Q8TDM6	Disks large homolog 5	DLG5	17	26	33	0.831858	0.0214051	-0.26559	1.66948
P49590	Histidine--tRNA ligase, mitochondrial	HARS2	58	23	37	0.831027	0.00333435	-0.267032	2.47699
O60716	Catenin delta-1	CTNND1	58	52	112	0.83085	0.0148506	-0.26734	1.82826
P21796	Voltage-dependent anion-selective channel protein 1	VDAC1	87	24	289	0.830737	0.0269797	-0.267536	1.56896
Q9BRR8	G patch domain-containing protein 1	GPATCH1	16	8	10	0.83058	0.0102667	-0.267809	1.98857
Q92508	Piezo-type mechanosensitive ion channel component 1	PIEZO1	20	32	41	0.830514	0.00327172	-0.267924	2.48522
Q6STE5	SWI/SNF-related matrix-associated actin-dependent regulator of chromatin subfamily D member 3	SMARCD3	24	9	16	0.83003	0.00715191	-0.268765	2.14558
Q6AWC2	Protein WWC2	WWC2	15	15	18	0.829496	0.0189886	-0.269693	1.72151
Q53F19	Nuclear cap-binding protein subunit 3	NCBP3	24	13	14	0.829326	0.00818398	-0.269988	2.08704
O75192	Peroxisomal membrane protein 11A	PEX11A	6	1	1	0.829247	0.0188154	-0.270127	1.72549
Q8IXL7	Methionine-R-sulfoxide reductase B3	MSRB3	59	8	12	0.828861	0.0247379	-0.270798	1.60664
Q96FH0	BLOC-1-related complex subunit 8	BORCS8	16	2	2	0.82849	0.0033233	-0.271443	2.47843
Q96AE7	Tetratricopeptide repeat protein 17	TTC17	8	7	8	0.827744	0.0146069	-0.272744	1.83544
Q9NVH0	Exonuclease 3'-5' domain-containing protein 2	EXD2	27	12	16	0.82764	0.00257866	-0.272924	2.58861
Q07954	Prolow-density lipoprotein receptor-related protein 1	LRP1	49	184	389	0.827498	0.0282117	-0.273173	1.54957
Q9H7P9	Pleckstrin homology domain-containing family G member 2	PLEKHG2	7	5	6	0.827438	0.0154954	-0.273277	1.8098
Q9ULH0	Kinase D-interacting substrate of 220 kDa	KIDINS220	19	27	30	0.827351	0.0314215	-0.273429	1.50277
Q76FK4	Nucleolar protein 8	NOL8	15	14	16	0.827094	0.0196848	-0.273876	1.70587
P28288	ATP-binding cassette sub-family D member 3	ABCD3	51	31	61	0.826975	0.010474	-0.274084	1.97989
Q7Z3C6	Autophagy-related protein 9A	ATG9A	21	13	18	0.826642	0.0391188	-0.274666	1.40761
P13498	Cytochrome b-245 light chain	CYBA	13	2	3	0.826442	0.0314774	-0.275015	1.502
Q15165	Serum paraoxonase/arylesterase 2	PON2	76	13	50	0.826293	0.0322209	-0.275275	1.49186
Q9P2E5	Chondroitin sulfate glucuronyltransferase	CHPF2	34	23	27	0.826047	0.00746658	-0.275705	2.12688
Q96BP2	Coiled-coil-helix-coiled-coil-helix domain-containing protein 1	CHCHD1	47	4	4	0.82573	0.0225568	-0.276258	1.64672
P09497	Clathrin light chain B	CLTB	31	11	27	0.825593	0.0405586	-0.276498	1.39192
Q9UNK0	Syntaxin-8	STX8	39	8	10	0.825592	0.0498542	-0.2765	1.3023
Q9P2R7	Succinate--CoA ligase [ADP-forming] subunit beta, mitochondrial	SUCLA2	58	22	47	0.825515	0.00465321	-0.276633	2.33225
Q9UKV5	E3 ubiquitin-protein ligase AMFR	AMFR	16	6	8	0.825444	8.88586e-05	-0.276758	4.0513
Q8TED0	U3 small nucleolar RNA-associated protein 15 homolog	UTP15	33	15	19	0.824926	0.037453	-0.277664	1.42651
Q8N4P2	Tetratricopeptide repeat protein 30B	TTC30B	4	1	1	0.824924	0.00824965	-0.277667	2.08356
P08240	Signal recognition particle receptor subunit alpha	SRPRA	76	45	124	0.824355	0.020857	-0.278662	1.68075
Q6IBW4	Condensin-2 complex subunit H2	NCAPH2	11	3	4	0.824332	0.00393596	-0.278702	2.40495
Q9NRZ7	1-acyl-sn-glycerol-3-phosphate acyltransferase gamma	AGPAT3	37	15	18	0.824068	0.0163895	-0.279164	1.78543
P28290	Protein ITPRID2	ITPRID2	13	13	15	0.82398	0.028266	-0.279319	1.54874
Q86VD7	Mitochondrial coenzyme A transporter SLC25A42	SLC25A42	12	2	2	0.823952	0.00110994	-0.279368	2.9547
Q8NHP6	Motile sperm domain-containing protein 2	MOSPD2	33	19	27	0.823492	0.0352387	-0.280173	1.45298
O15446	DNA-directed RNA polymerase I subunit RPA34	POLR1G	37	11	19	0.823105	0.0367824	-0.280852	1.43436
Q5SYE7	NHS-like protein 1	NHSL1	2	3	3	0.822781	0.0309177	-0.28142	1.50979
P56589	Peroxisomal biogenesis factor 3	PEX3	37	9	14	0.822725	0.0207274	-0.281519	1.68345
Q9BQ15	SOSS complex subunit B1	NABP2	34	5	5	0.822284	0.0177192	-0.282292	1.75156
P49585	Choline-phosphate cytidylyltransferase A	PCYT1A	63	21	44	0.822189	0.0323425	-0.282458	1.49023
Q8N6T7	NAD-dependent protein deacetylase sirtuin-6	SIRT6	10	2	2	0.822169	0.0209198	-0.282493	1.67944
Q96RT1	Erbin	ERBIN	51	53	94	0.82196	0.0219208	-0.282859	1.65914
Q8IVL5	Prolyl 3-hydroxylase 2	P3H2	21	9	11	0.821922	0.0444302	-0.282927	1.35232
Q8NCJ5	SPRY domain-containing protein 3	SPRYD3	5	1	2	0.821876	0.0241847	-0.283007	1.61646
P62491	Ras-related protein Rab-11A	RAB11A	68	14	56	0.821623	0.0216205	-0.283451	1.66514
Q9HCN8	Stromal cell-derived factor 2-like protein 1	SDF2L1	24	4	10	0.82085	0.0355379	-0.28481	1.44931
O75970	Multiple PDZ domain protein	MPDZ	28	36	46	0.820786	0.0373597	-0.284921	1.4276
Q9Y5J7	Mitochondrial import inner membrane translocase subunit Tim9	TIMM9	47	4	10	0.820232	0.0315993	-0.285897	1.50032
O43148	mRNA cap guanine-N7 methyltransferase	RNMT	39	18	26	0.819692	0.0315014	-0.286847	1.50167
Q6UW56	All-trans retinoic acid-induced differentiation factor	ATRAID	9	3	3	0.819677	0.015052	-0.286873	1.8224
Q8N137	Centrobin	CNTROB	4	3	3	0.819479	0.0337646	-0.28722	1.47154
Q8IZQ5	Selenoprotein H	SELENOH	63	8	13	0.819184	0.00357443	-0.287741	2.44679
O75064	DENN domain-containing protein 4B	DENND4B	1	1	1	0.819051	0.0391001	-0.287975	1.40782
Q6N022	Teneurin-4	TENM4	4	8	8	0.818958	0.0352368	-0.288139	1.453
P20674	Cytochrome c oxidase subunit 5A, mitochondrial	COX5A	61	11	47	0.818721	0.0012806	-0.288557	2.89259
P09110	3-ketoacyl-CoA thiolase, peroxisomal	ACAA1	58	19	52	0.81862	0.0367166	-0.288734	1.43514
O43716	Glutamyl-tRNA(Gln) amidotransferase subunit C, mitochondrial	GATC	54	6	6	0.81797	0.0266172	-0.28988	1.57484
Q9Y4C8	Probable RNA-binding protein 19	RBM19	22	19	22	0.817809	0.0359043	-0.290164	1.44485
Q96TA2	ATP-dependent zinc metalloprotease YME1L1	YME1L1	31	20	29	0.81763	0.0448263	-0.29048	1.34847
P49447	Cytochrome b561	CYB561	4	1	1	0.817458	0.0279884	-0.290784	1.55302
Q6ZVK8	8-oxo-dGDP phosphatase NUDT18	NUDT18	5	1	1	0.817451	0.0258033	-0.290795	1.58832
Q9Y2H6	Fibronectin type-III domain-containing protein 3A	FNDC3A	40	33	57	0.817373	0.019232	-0.290933	1.71598
O75752	UDP-GalNAc:beta-1,3-N-acetylgalactosaminyltransferase 1	B3GALNT1	4	1	1	0.817293	0.0163707	-0.291076	1.78593
Q96HY6	DDRGK domain-containing protein 1	DDRGK1	55	13	47	0.816931	0.0170933	-0.291714	1.76717
Q9UBC1	NF-kappa-B inhibitor-like protein 1	NFKBIL1	9	3	3	0.816735	0.0351161	-0.292059	1.45449
P15882	N-chimaerin	CHN1	6	2	2	0.816563	0.0172792	-0.292364	1.76248
P61966	AP-1 complex subunit sigma-1A	AP1S1	49	7	10	0.815657	0.046582	-0.293966	1.33178
P61019	Ras-related protein Rab-2A	RAB2A	68	14	56	0.815303	0.0295197	-0.294591	1.52989
P09622	Dihydrolipoyl dehydrogenase, mitochondrial	DLD	52	25	92	0.815261	0.00181676	-0.294666	2.7407
Q96I23	Protein preY, mitochondrial	PYURF	55	6	11	0.814869	0.0108692	-0.29536	1.9638
A3KMH1	von Willebrand factor A domain-containing protein 8	VWA8	14	23	25	0.814509	0.0301914	-0.295997	1.52012
Q969P0	Immunoglobulin superfamily member 8	IGSF8	22	11	12	0.814129	0.00967669	-0.296671	2.01427
Q9Y2U8	Inner nuclear membrane protein Man1	LEMD3	33	26	34	0.813749	0.0412626	-0.297344	1.38444
Q6P161	39S ribosomal protein L54, mitochondrial	MRPL54	49	3	13	0.813661	0.00347113	-0.2975	2.45953
O15439	Multidrug resistance-associated protein 4	ABCC4	23	25	31	0.813518	0.000458856	-0.297753	3.33832
P63000	Ras-related C3 botulinum toxin substrate 1	RAC1	64	13	45	0.813245	0.0126761	-0.298237	1.89701
Q9Y6G3	39S ribosomal protein L42, mitochondrial	MRPL42	19	4	5	0.812785	0.0287338	-0.299054	1.54161
Q9BRT6	Protein LLP homolog	LLPH	29	3	7	0.812317	0.0498395	-0.299886	1.30243
O00754	Lysosomal alpha-mannosidase	MAN2B1	42	32	51	0.812081	0.0233693	-0.300305	1.63135
P09496	Clathrin light chain A	CLTA	27	13	32	0.811564	0.0157823	-0.301224	1.80183
P30084	Enoyl-CoA hydratase, mitochondrial	ECHS1	80	22	82	0.811556	0.00802468	-0.301238	2.09557
Q9HAB3	Solute carrier family 52, riboflavin transporter, member 2	SLC52A2	14	3	6	0.81143	0.0264287	-0.301461	1.57792
P0C7P0	CDGSH iron-sulfur domain-containing protein 3, mitochondrial	CISD3	31	4	6	0.810956	0.0096593	-0.302305	2.01505
O43818	U3 small nucleolar RNA-interacting protein 2	RRP9	42	18	26	0.810514	0.0190202	-0.303091	1.72078
Q96Q45	Transmembrane protein 237	TMEM237	22	7	9	0.810431	0.0486016	-0.303239	1.31335
Q92643	GPI-anchor transamidase	PIGK	40	10	20	0.810164	0.00243566	-0.303715	2.61338
Q7Z7H8	39S ribosomal protein L10, mitochondrial	MRPL10	24	4	10	0.810017	0.0274286	-0.303975	1.5618
P23434	Glycine cleavage system H protein, mitochondrial	GCSH	55	4	12	0.809838	0.010377	-0.304295	1.98393
P60604	Ubiquitin-conjugating enzyme E2 G2	UBE2G2	33	4	8	0.809465	0.0146798	-0.304959	1.83328
P51948	CDK-activating kinase assembly factor MAT1	MNAT1	37	9	15	0.809425	0.0421181	-0.305031	1.37553
Q9C005	Protein dpy-30 homolog	DPY30	66	5	17	0.809268	0.0368721	-0.305311	1.4333
Q8TF21	Ankyrin repeat domain-containing protein 24	ANKRD24	1	1	1	0.808727	0.0484372	-0.306276	1.31482
Q66K64	DDB1- and CUL4-associated factor 15	DCAF15	2	1	1	0.808437	0.0104217	-0.306792	1.98206
Q96A35	39S ribosomal protein L24, mitochondrial	MRPL24	62	12	18	0.808324	0.0295333	-0.306995	1.52969
Q08357	Sodium-dependent phosphate transporter 2	SLC20A2	8	4	5	0.807692	0.0221845	-0.308122	1.65395
Q9BU61	NADH dehydrogenase [ubiquinone] 1 alpha subcomplex assembly factor 3	NDUFAF3	52	7	10	0.807499	0.00559961	-0.308467	2.25184
Q9NUQ2	1-acyl-sn-glycerol-3-phosphate acyltransferase epsilon	AGPAT5	33	8	10	0.807314	0.0501052	-0.308798	1.30012
O60258	Fibroblast growth factor 17	FGF17	3	1	1	0.807268	0.0258795	-0.308881	1.58704
Q9UEU0	Vesicle transport through interaction with t-SNAREs homolog 1B	VTI1B	49	10	14	0.807267	0.0405936	-0.308881	1.39154
O14640	Segment polarity protein dishevelled homolog DVL-1	DVL1	6	3	3	0.807164	0.042309	-0.309066	1.37357
Q5T9A4	ATPase family AAA domain-containing protein 3B	ATAD3B	46	32	53	0.807018	0.00100021	-0.309328	2.99991
Q8IY81	pre-rRNA 2'-O-ribose RNA methyltransferase FTSJ3	FTSJ3	48	34	72	0.806489	0.0403718	-0.310274	1.39392
Q8WYA0	Intraflagellar transport protein 81 homolog	IFT81	3	2	2	0.806442	0.0220727	-0.310357	1.65614
A0AVI4	E3 ubiquitin-protein ligase TM129	TMEM129	14	2	2	0.806355	0.042088	-0.310513	1.37584
Q9Y289	Sodium-dependent multivitamin transporter	SLC5A6	2	1	1	0.806284	0.0156663	-0.31064	1.80503
O15400	Syntaxin-7	STX7	61	11	27	0.805607	0.0431929	-0.311852	1.36459
P62341	Thioredoxin reductase-like selenoprotein T	SELENOT	12	2	3	0.805505	0.000954502	-0.312035	3.02022
P25686	DnaJ homolog subfamily B member 2	DNAJB2	44	11	19	0.805337	0.022031	-0.312336	1.65697
Q8N8U9	BMP-binding endothelial regulator protein	BMPER	16	11	11	0.805213	0.0450218	-0.312558	1.34658
O94905	Erlin-2	ERLIN2	69	31	75	0.805001	0.00756313	-0.312937	2.1213
Q9BYN8	28S ribosomal protein S26, mitochondrial	MRPS26	56	13	15	0.804915	0.00715102	-0.313092	2.14563
O95167	NADH dehydrogenase [ubiquinone] 1 alpha subcomplex subunit 3	NDUFA3	42	2	5	0.804687	0.0483125	-0.313499	1.31594
Q13530	Serine incorporator 3	SERINC3	6	3	3	0.804676	0.0316316	-0.31352	1.49988
Q6P1M0	Long-chain fatty acid transport protein 4	SLC27A4	49	28	45	0.803891	0.0133605	-0.314928	1.87418
Q96G23	Ceramide synthase 2	CERS2	19	9	16	0.803715	0.0229145	-0.315244	1.63989
Q5C9Z4	Nucleolar MIF4G domain-containing protein 1	NOM1	18	13	15	0.803644	0.0157367	-0.315372	1.80309
Q15773	Myeloid leukemia factor 2	MLF2	27	4	4	0.803592	0.0166224	-0.315465	1.77931
Q5RI15	Cytochrome c oxidase assembly protein COX20, mitochondrial	COX20	24	4	6	0.803013	0.0486219	-0.316505	1.31317
Q9BU76	Multiple myeloma tumor-associated protein 2	MMTAG2	22	4	5	0.802512	0.00821673	-0.317404	2.0853
Q13625	Apoptosis-stimulating of p53 protein 2	TP53BP2	7	7	8	0.802424	0.00237788	-0.317563	2.62381
P78317	E3 ubiquitin-protein ligase RNF4	RNF4	6	1	1	0.801546	0.0174745	-0.319142	1.7576
Q9BW72	HIG1 domain family member 2A, mitochondrial	HIGD2A	8	2	2	0.801194	0.0500209	-0.319776	1.30085
O15269	Serine palmitoyltransferase 1	SPTLC1	70	27	57	0.80107	0.00387724	-0.319999	2.41148
Q15532	Protein SSXT	SS18	7	2	3	0.800586	0.0443914	-0.320872	1.3527
Q9NXV2	BTB/POZ domain-containing protein KCTD5	KCTD5	64	9	13	0.800122	0.0342097	-0.321708	1.46585
Q8IY57	YY1-associated factor 2	YAF2	15	2	3	0.799633	0.00858894	-0.32259	2.06606
O43181	NADH dehydrogenase [ubiquinone] iron-sulfur protein 4, mitochondrial	NDUFS4	53	9	19	0.799579	0.0046109	-0.322688	2.33621
Q9Y2G8	DnaJ homolog subfamily C member 16	DNAJC16	26	14	19	0.799114	0.0320481	-0.323527	1.4942
O15270	Serine palmitoyltransferase 2	SPTLC2	64	28	49	0.799001	0.00715891	-0.323731	2.14515
Q53SZ7	Proline-rich protein 30	PRR30	7	2	2	0.798901	0.039048	-0.323911	1.4084
Q15084	Protein disulfide-isomerase A6	PDIA6	83	38	203	0.798443	0.00705065	-0.324739	2.15177
Q13488	V-type proton ATPase 116 kDa subunit a3	TCIRG1	41	29	40	0.798261	0.0346782	-0.325067	1.45994
Q99442	Translocation protein SEC62	SEC62	22	11	25	0.797786	0.0411641	-0.325926	1.38548
Q9NRR8	CDC42 small effector protein 1	CDC42SE1	15	1	2	0.797623	0.0444213	-0.326222	1.35241
P55809	Succinyl-CoA:3-ketoacid coenzyme A transferase 1, mitochondrial	OXCT1	66	26	80	0.797598	0.0500287	-0.326266	1.30078
Q9Y680	Peptidyl-prolyl cis-trans isomerase FKBP7	FKBP7	64	20	44	0.796635	0.0364972	-0.328009	1.43774
Q9UHQ4	B-cell receptor-associated protein 29	BCAP29	37	14	24	0.796468	0.0147502	-0.328311	1.8312
P61421	V-type proton ATPase subunit d 1	ATP6V0D1	51	15	36	0.796087	0.0489146	-0.329002	1.31056
Q9UBS9	SUN domain-containingsification factor	SUCO	6	4	7	0.795702	0.0279774	-0.3297	1.55319
Q9Y580	RNA-binding protein 7	RBM7	13	3	6	0.795481	0.0236409	-0.330101	1.62634
Q7Z7G8	Vacuolar protein sorting-associated protein 13B	VPS13B	1	2	2	0.795409	0.0271138	-0.33023	1.56681
Q9H8U3	AN1-type zinc finger protein 3	ZFAND3	5	1	2	0.794843	0.00405427	-0.331258	2.39209
Q9Y2K1	Zinc finger and BTB domain-containing protein 1	ZBTB1	5	2	3	0.794318	0.0110169	-0.332212	1.95794
A8CG34	Nuclear envelope pore membrane protein POM 121C	POM121C	14	12	17	0.794048	0.0368625	-0.332703	1.43341
O43676	NADH dehydrogenase [ubiquinone] 1 beta subcomplex subunit 3	NDUFB3	45	6	8	0.793907	0.00690652	-0.332958	2.16074
Q96S94	Cyclin-L2	CCNL2	10	4	4	0.793725	0.0473834	-0.33329	1.32437
P11171	Protein 4.1	EPB41	7	5	6	0.793255	0.00464673	-0.334144	2.33285
Q86X53	Glutamate-rich protein 1	ERICH1	5	2	3	0.793024	0.0149281	-0.334564	1.826
O43709	Probable 18S rRNA (guanine-N(7))-methyltransferase	BUD23	23	8	9	0.792907	0.00535802	-0.334777	2.271
Q99487	Platelet-activating factor acetylhydrolase 2, cytoplasmic	PAFAH2	20	5	6	0.792324	0.0436803	-0.335838	1.35971
Q9H0U3	Magnesium transporter protein 1	MAGT1	25	10	18	0.792245	0.0340468	-0.335981	1.46792
O00391	Sulfhydryl oxidase 1	QSOX1	21	12	14	0.790848	0.036111	-0.338528	1.44236
Q86VY9	Transmembrane protein 200A	TMEM200A	17	4	4	0.790773	0.0161962	-0.338665	1.79059
O94766	Galactosylgalactosylxylosylprotein 3-beta-glucuronosyltransferase 3	B3GAT3	30	8	9	0.79075	0.000536998	-0.338707	3.27003
P52926	High mobility group protein HMGI-C	HMGA2	49	5	12	0.790327	0.0484817	-0.339478	1.31442
Q8N3R9	MAGUK p55 subfamily member 5	MPP5	34	17	21	0.789898	0.00824755	-0.340261	2.08367
P55769	NHP2-like protein 1	SNU13	75	10	26	0.789395	0.0365055	-0.34118	1.43764
Q4LE39	AT-rich interactive domain-containing protein 4B	ARID4B	5	5	5	0.789272	0.0481185	-0.341405	1.31769
Q6PHR2	Serine/threonine-protein kinase ULK3	ULK3	3	1	1	0.78896	0.00454134	-0.341976	2.34282
O15121	Sphingolipid delta(4)-desaturase DES1	DEGS1	19	5	8	0.788958	0.0291175	-0.341979	1.53585
Q15014	Mortality factor 4-like protein 2	MORF4L2	24	6	6	0.788869	0.0117792	-0.342143	1.92888
Q9UM11	Fizzy-related protein homolog	FZR1	5	1	1	0.787879	0.00479319	-0.343954	2.31938
Q9P275	Ubiquitin carboxyl-terminal hydrolase 36	USP36	5	5	5	0.787688	0.0357743	-0.344304	1.44643
Q9Y2G0	Protein EFR3 homolog B	EFR3B	3	2	2	0.787532	0.0264376	-0.344589	1.57778
Q9NZV5	Selenoprotein N	SELENON	17	10	14	0.787209	0.0429189	-0.345181	1.36735
O75787	Renin receptor	ATP6AP2	43	11	14	0.78658	0.0073138	-0.346334	2.13586
Q9UKN7	Unconventional myosin-XV	MYO15A	1	2	3	0.786488	0.0189138	-0.346503	1.72322
Q9HAT2	Sialate O-acetylesterase	SIAE	14	6	11	0.786435	0.0349231	-0.3466	1.45689
P43353	Aldehyde dehydrogenase family 3 member B1	ALDH3B1	23	8	8	0.786405	0.0468444	-0.346656	1.32934
Q96J84	Kin of IRRE-like protein 1	KIRREL1	29	14	21	0.785797	0.0254119	-0.347772	1.59496
P05556	Integrin beta-1	ITGB1	68	48	305	0.785213	0.0153797	-0.348843	1.81305
Q96E11	Ribosome-recycling factor, mitochondrial	MRRF	39	10	11	0.785006	0.0160266	-0.349225	1.79516
P19801	Amiloride-sensitive amine oxidase [copper-containing]	AOC1	4	4	5	0.784421	0.0236296	-0.3503	1.62654
Q9UIJ7	GTP:AMP phosphotransferase AK3, mitochondrial	AK3	78	20	42	0.784175	0.0103817	-0.350753	1.98373
Q96EB6	NAD-dependent protein deacetylase sirtuin-1	SIRT1	21	12	13	0.784121	0.0437208	-0.350853	1.35931
O15516	Circadian locomoter output cycles protein kaput	CLOCK	4	1	1	0.784094	0.0336395	-0.350901	1.47315
Q8TBM8	DnaJ homolog subfamily B member 14	DNAJB14	34	12	16	0.783995	0.0241594	-0.351083	1.61691
Q5BJF6	Outer dense fiber protein 2	ODF2	10	8	8	0.783863	0.0130033	-0.351326	1.88595
A1L4H1	Soluble scavenger receptor cysteine-rich domain-containing protein SSC5D	SSC5D	8	5	6	0.783677	0.0323101	-0.351669	1.49066
Q8N3E9	1-phosphatidylinositol 4,5-bisphosphate phosphodiesterase delta-3	PLCD3	17	11	16	0.783111	0.031422	-0.352712	1.50277
Q8IYS2	Uncharacterized protein KIAA2013	KIAA2013	28	14	21	0.782796	0.0336077	-0.353291	1.47356
O75525	KH domain-containing, RNA-binding, signal transduction-associated protein 3	KHDRBS3	17	8	18	0.781675	0.0495326	-0.355359	1.30511
Q8N511	Transmembrane protein 199	TMEM199	16	4	4	0.781213	0.0430196	-0.356212	1.36633
Q9Y6R1	Electrogenic sodium bicarbonate cotransporter 1	SLC4A4	22	16	22	0.780814	0.0352071	-0.356949	1.45337
Q9C0B5	Palmitoyltransferase ZDHHC5	ZDHHC5	19	9	11	0.780321	0.0194381	-0.35786	1.71135
O15120	1-acyl-sn-glycerol-3-phosphate acyltransferase beta	AGPAT2	17	2	3	0.779255	0.00797912	-0.359833	2.09805
Q7Z5J4	Retinoic acid-induced protein 1	RAI1	6	6	7	0.779093	0.000855539	-0.360132	3.06776
Q9BQC6	Ribosomal protein 63, mitochondrial	MRPL57	21	3	4	0.779025	0.00843697	-0.360258	2.07381
Q9H8H3	Methyltransferase-like protein 7A	METTL7A	11	2	4	0.77867	0.0489621	-0.360916	1.31014
Q8N4U5	T-complex protein 11-like protein 2	TCP11L2	4	1	1	0.777709	0.026817	-0.362698	1.57159
Q96S66	Chloride channel CLIC-like protein 1	CLCC1	51	21	33	0.777513	0.024467	-0.363061	1.61142
Q15149	Plectin	PLEC	82	499	2079	0.777019	0.00869821	-0.363978	2.06057
O75955	Flotillin-1	FLOT1	81	36	59	0.776985	0.038179	-0.364041	1.41818
Q9BV94	ER degradation-enhancing alpha-mannosidase-like protein 2	EDEM2	2	1	1	0.776976	0.0364911	-0.364057	1.43781
Q9Y394	Dehydrogenase/reductase SDR family member 7	DHRS7	66	17	57	0.776828	0.043071	-0.364333	1.36582
Q13426	DNA repair protein XRCC4	XRCC4	31	9	11	0.776245	0.041451	-0.365416	1.38246
O43909	Exostosin-like 3	EXTL3	14	8	10	0.776211	0.0117928	-0.365478	1.92838
Q9UGQ3	Solute carrier family 2, facilitated glucose transporter member 6	SLC2A6	3	2	2	0.775804	0.0444291	-0.366236	1.35233
O14798	Tumor necrosis factor receptor superfamily member 10C	TNFRSF10C	5	1	2	0.775504	0.044434	-0.366794	1.35228
O43520	Phospholipid-transporting ATPase IC	ATP8B1	4	4	4	0.775131	0.0162074	-0.367488	1.79029
P04035	3-hydroxy-3-methylglutaryl-coenzyme A reductase	HMGCR	21	14	18	0.775098	0.0063	-0.367549	2.20066
Q8TD22	Sideroflexin-5	SFXN5	9	2	2	0.774956	0.0129861	-0.367814	1.88652
Q6PI48	Aspartate--tRNA ligase, mitochondrial	DARS2	41	23	31	0.774669	0.0169834	-0.368348	1.76997
P51451	Tyrosine-protein kinase Blk	BLK	3	2	3	0.774264	0.0104641	-0.369103	1.9803
Q9BRK5	45 kDa calcium-binding protein	SDF4	62	22	50	0.774041	0.0386717	-0.369518	1.41261
Q9NXG6	Transmembrane prolyl 4-hydroxylase	P4HTM	39	14	16	0.77403	0.00619256	-0.369539	2.20813
Q969S9	Ribosome-releasing factor 2, mitochondrial	GFM2	32	18	24	0.773345	0.0107352	-0.370816	1.96919
P16499	Rod cGMP-specific 3',5'-cyclic phosphodiesterase subunit alpha	PDE6A	1	1	1	0.77104	0.0284615	-0.375123	1.54574
Q9BT30	Alpha-ketoglutarate-dependent dioxygenase alkB homolog 7, mitochondrial	ALKBH7	8	1	1	0.770418	0.0492799	-0.376287	1.30733
Q9UMX5	Neudesin	NENF	67	10	18	0.769555	0.00844449	-0.377904	2.07343
P04156	Major prion protein	PRNP	36	8	18	0.769502	0.0418108	-0.378002	1.37871
Q1ED39	Lysine-rich nucleolar protein 1	KNOP1	10	3	4	0.76932	0.0178215	-0.378344	1.74906
A1XBS5	Protein FAM92A	FAM92A	4	1	2	0.768663	0.0211032	-0.379576	1.67565
O14653	Golgi SNAP receptor complex member 2	GOSR2	59	10	29	0.768242	0.0425581	-0.380368	1.37102
Q9UHB6	LIM domain and actin-binding protein 1	LIMA1	81	74	289	0.767694	0.0146269	-0.381397	1.83485
O75095	Multiple epidermal growth factor-like domains protein 6	MEGF6	5	6	7	0.76573	0.0138462	-0.385093	1.85867
Q9UGC7	Peptide chain release factor 1-like, mitochondrial	MTRF1L	8	3	3	0.765727	0.00223569	-0.385097	2.65059
Q9BX95	Sphingosine-1-phosphate phosphatase 1	SGPP1	22	11	11	0.76536	0.0384041	-0.38579	1.41562
Q9H5Q4	Dimethyladenosine transferase 2, mitochondrial	TFB2M	17	7	8	0.765353	0.00791527	-0.385802	2.10153
Q9NW81	Distal membrane-arm assembly complex protein 2	DMAC2	25	3	4	0.765196	0.0162206	-0.386099	1.78993
Q9Y5B0	RNA polymerase II subunit A C-terminal domain phosphatase	CTDP1	15	14	14	0.764844	0.00591683	-0.386762	2.22791
Q96NT0	Coiled-coil domain-containing protein 115	CCDC115	47	5	8	0.764078	0.0240653	-0.388208	1.61861
O00559	Receptor-binding cancer antigen expressed on SiSo cells	EBAG9	9	1	1	0.764015	0.0443427	-0.388327	1.35318
P52298	Nuclear cap-binding protein subunit 2	NCBP2	53	9	10	0.762026	0.00880066	-0.392088	2.05548
Q08426	Peroxisomal bifunctional enzyme	EHHADH	58	33	43	0.762001	0.0127355	-0.392135	1.89499
Q13277	Syntaxin-3	STX3	30	8	10	0.761643	0.0282825	-0.392813	1.54848
Q9P0B6	Coiled-coil domain-containing protein 167	CCDC167	24	2	2	0.761523	0.0384249	-0.39304	1.41539
Q9P013	Spliceosome-associated protein CWC15 homolog	CWC15	36	8	15	0.760981	0.0322548	-0.394067	1.49141
O43752	Syntaxin-6	STX6	53	8	11	0.759573	0.0449632	-0.39674	1.34714
Q92547	DNA topoisomerase 2-binding protein 1	TOPBP1	4	3	4	0.759176	0.00580876	-0.397493	2.23592
P53708	Integrin alpha-8	ITGA8	9	6	7	0.759135	0.00636357	-0.397572	2.1963
P48553	Trafficking protein particle complex subunit 10	TRAPPC10	3	3	3	0.758857	0.00468726	-0.3981	2.32908
Q13563	Polycystin-2	PKD2	28	26	34	0.758501	0.0155112	-0.398776	1.80935
Q12797	Aspartyl/asparaginyl beta-hydroxylase	ASPH	53	43	169	0.758475	0.00892016	-0.398827	2.04963
Q14254	Flotillin-2	FLOT2	61	29	46	0.758436	0.0106642	-0.398901	1.97207
Q99941	Cyclic AMP-dependent transcription factor ATF-6 beta	ATF6B	28	8	12	0.758265	0.0201641	-0.399226	1.69542
Q9Y6Q9	Nuclear receptor coactivator 3	NCOA3	4	3	7	0.757178	0.00110418	-0.401296	2.95696
O60337	E3 ubiquitin-protein ligase MARCHF6	MARCHF6	2	2	2	0.756726	0.00269635	-0.402156	2.56922
Q96J42	Thioredoxin domain-containing protein 15	TXNDC15	23	4	5	0.756429	0.00148258	-0.402724	2.82898
Q13740	CD166 antigen	ALCAM	56	31	95	0.75602	0.0259438	-0.403503	1.58597
Q68D10	Protein SPT2 homolog	SPTY2D1	5	4	4	0.754646	0.0162082	-0.406128	1.79026
P56181	NADH dehydrogenase [ubiquinone] flavoprotein 3, mitochondrial	NDUFV3	13	2	2	0.754519	0.0112739	-0.406371	1.94793
Q9H4I2	Zinc fingers and homeoboxes protein 3	ZHX3	8	5	6	0.754056	0.0106121	-0.407257	1.9742
Q86TS9	39S ribosomal protein L52, mitochondrial	MRPL52	50	4	5	0.753044	0.00293147	-0.409193	2.53291
Q9NQZ5	StAR-related lipid transfer protein 7, mitochondrial	STARD7	16	4	6	0.752707	0.0389462	-0.409841	1.40954
O15164	Transcription intermediary factor 1-alpha	TRIM24	14	6	6	0.75266	0.00490925	-0.409931	2.30899
Q9BZ95	Histone-lysine N-methyltransferase NSD3	NSD3	7	7	7	0.752586	0.00934408	-0.410071	2.02946
O95816	BAG family molecular chaperone regulator 2	BAG2	61	14	51	0.752153	0.00730252	-0.410901	2.13653
P30825	High affinity cationic amino acid transporter 1	SLC7A1	17	11	24	0.752125	0.046104	-0.410956	1.33626
Q8N2M8	CLK4-associating serine/arginine rich protein	CLASRP	10	4	6	0.751925	0.0353854	-0.41134	1.45118
Q9UJ14	Glutathione hydrolase 7	GGT7	29	13	16	0.751587	0.0170719	-0.411988	1.76772
P07686	Beta-hexosaminidase subunit beta	HEXB	56	28	84	0.751313	0.00365541	-0.412514	2.43706
O15554	Intermediate conductance calcium-activated potassium channel protein 4	KCNN4	4	1	1	0.750997	0.0482063	-0.413121	1.3169
Q15262	Receptor-type tyrosine-protein phosphatase kappa	PTPRK	10	12	17	0.750831	0.0365493	-0.413441	1.43712
P35221	Catenin alpha-1	CTNNA1	78	69	216	0.750677	0.0233144	-0.413736	1.63238
Q8N350	Voltage-dependent calcium channel beta subunit-associated regulatory protein	CBARP	6	1	1	0.750525	0.0238307	-0.414027	1.62286
P18859	ATP synthase-coupling factor 6, mitochondrial	ATP5PF	58	8	19	0.750294	0.0142584	-0.414472	1.84593
Q6PJW8	Consortin	CNST	23	14	16	0.749645	0.0256119	-0.41572	1.59156
Q96DZ5	CAP-Gly domain-containing linker protein 3	CLIP3	3	1	1	0.74949	0.0451837	-0.41602	1.34502
Q9H7X7	Intraflagellar transport protein 22 homolog	IFT22	12	1	1	0.749461	0.000489852	-0.416074	3.30993
Q99755	Phosphatidylinositol 4-phosphate 5-kinase type-1 alpha	PIP5K1A	16	8	10	0.747719	0.0180798	-0.419431	1.74281
P35222	Catenin beta-1	CTNNB1	64	41	127	0.746703	0.0253227	-0.421394	1.59649
O95183	Vesicle-associated membrane protein 5	VAMP5	47	6	11	0.745539	0.038026	-0.423645	1.41992
P29597	Non-receptor tyrosine-protein kinase TYK2	TYK2	3	3	5	0.744953	0.014097	-0.424779	1.85087
Q9BSJ8	Extended synaptotagmin-1	ESYT1	56	58	203	0.744706	0.0161434	-0.425258	1.79201
P17900	Ganglioside GM2 activator	GM2A	63	9	19	0.743832	0.0282465	-0.426952	1.54904
O75061	Putative tyrosine-protein phosphatase auxilin	DNAJC6	6	2	2	0.743791	0.0340761	-0.427031	1.46755
Q96RW7	Hemicentin-1	HMCN1	3	10	11	0.742361	0.0039614	-0.429808	2.40215
P54289	Voltage-dependent calcium channel subunit alpha-2/delta-1	CACNA2D1	44	36	57	0.742337	0.00234796	-0.429854	2.62931
Q14573	Inositol 1,4,5-trisphosphate receptor type 3	ITPR3	28	60	78	0.741916	0.0254803	-0.430672	1.59379
Q13308	Inactive tyrosine-protein kinase 7	PTK7	54	48	116	0.741833	0.0440594	-0.430834	1.35596
Q96CP6	Protein Aster-A	GRAMD1A	18	10	14	0.741573	0.0149744	-0.431339	1.82465
Q9H1C4	Protein unc-93 homolog B1	UNC93B1	5	2	3	0.740905	0.0106669	-0.432639	1.97196
P50416	Carnitine O-palmitoyltransferase 1, liver isoform	CPT1A	47	37	75	0.739262	0.00236868	-0.435842	2.62549
Q99848	Probable rRNA-processing protein EBP2	EBNA1BP2	48	16	31	0.739216	0.0140798	-0.435933	1.8514
P01034	Cystatin-C	CST3	37	3	4	0.739179	0.0159286	-0.436004	1.79782
Q96BI1	Solute carrier family 22 member 18	SLC22A18	14	5	5	0.738918	0.0185783	-0.436514	1.73099
Q6NSJ0	Myogenesis-regulating glycosidase	MYORG	3	1	2	0.737116	0.00940073	-0.440036	2.02684
P08581	Hepatocyte growth factor receptor	MET	21	20	34	0.736953	0.0337713	-0.440355	1.47145
O00461	Golgi integral membrane protein 4	GOLIM4	51	39	77	0.736682	0.011283	-0.440886	1.94757
P14373	Zinc finger protein RFP	TRIM27	11	3	3	0.735406	0.00374965	-0.443387	2.42601
O95057	GTP-binding protein Di-Ras1	DIRAS1	9	2	3	0.735123	0.0174845	-0.443942	1.75735
O00748	Cocaine esterase	CES2	21	8	9	0.734622	0.00223207	-0.444926	2.65129
Q9Y241	HIG1 domain family member 1A, mitochondrial	HIGD1A	24	1	3	0.734348	0.022738	-0.445464	1.64325
Q9NZJ6	Ubiquinone biosynthesis O-methyltransferase, mitochondrial	COQ3	11	3	3	0.733353	0.00151055	-0.44742	2.82086
O95807	Transmembrane protein 50A	TMEM50A	7	1	1	0.733256	0.0247497	-0.447612	1.60643
O15155	BET1 homolog	BET1	31	3	8	0.731644	0.025397	-0.450786	1.59522
Q8WVX9	Fatty acyl-CoA reductase 1	FAR1	40	17	25	0.731265	0.0169217	-0.451533	1.77156
P02787	Serotransferrin	TF	7	5	5	0.730652	0.0128114	-0.452745	1.89241
Q9H3S5	GPI mannosyltransferase 1	PIGM	3	1	1	0.729326	0.00326083	-0.455365	2.48667
Q9H4L5	Oxysterol-binding protein-related protein 3	OSBPL3	52	38	53	0.728377	0.0365653	-0.457242	1.43693
Q8WWB7	Glycosylated lysosomal membrane protein	GLMP	10	2	4	0.728133	0.0261461	-0.457726	1.58259
Q14872	Metal regulatory transcription factor 1	MTF1	4	1	1	0.728075	0.0197181	-0.45784	1.70513
Q8NBK3	Formylglycine-generating enzyme	SUMF1	25	8	16	0.725959	0.00354184	-0.46204	2.45077
P24385	G1/S-specific cyclin-D1	CCND1	48	11	14	0.725247	0.00943671	-0.463456	2.02518
O94854	Uncharacterized protein KIAA0754	KIAA0754	8	7	9	0.725189	0.00315163	-0.463572	2.50146
Q99439	Calponin-2	CNN2	87	23	160	0.72513	0.0029758	-0.463688	2.5264
Q9UBF8	Phosphatidylinositol 4-kinase beta	PI4KB	11	6	6	0.724369	0.00191952	-0.465204	2.71681
Q9BXJ8	Ion channel TACAN	TMEM120A	17	6	8	0.723692	0.00283726	-0.466552	2.5471
P51805	Plexin-A3	PLXNA3	25	39	47	0.721993	0.0118273	-0.469943	1.92711
Q8TAD7	Overexpressed in colon carcinoma 1 protein	OCC1	57	4	16	0.721653	0.0367091	-0.470624	1.43523
A1L188	NADH dehydrogenase [ubiquinone] 1 alpha subcomplex assembly factor 8	NDUFAF8	36	3	3	0.720117	0.0146516	-0.473696	1.83411
P30533	Alpha-2-macroglobulin receptor-associated protein	LRPAP1	69	33	67	0.719273	0.0131019	-0.475389	1.88267
Q5T5N4	Uncharacterized protein C6orf118	C6orf118	1	1	2	0.71772	0.0377171	-0.478507	1.42346
Q8N2K0	Lysophosphatidylserine lipase ABHD12	ABHD12	40	16	24	0.717437	0.00600148	-0.479075	2.22174
Q53F39	Metallophosphoesterase 1	MPPE1	5	1	1	0.716582	0.0176408	-0.480796	1.75348
Q9NVM1	Protein eva-1 homolog B	EVA1B	35	2	5	0.715719	0.0114772	-0.482535	1.94017
O14966	Ras-related protein Rab-7L1	RAB29	35	7	10	0.715708	0.0163204	-0.482558	1.78727
Q96C19	EF-hand domain-containing protein D2	EFHD2	50	17	25	0.71498	0.0194552	-0.484025	1.71097
Q9NXW2	DnaJ homolog subfamily B member 12	DNAJB12	19	10	12	0.714527	0.0109528	-0.48494	1.96048
P08069	Insulin-like growth factor 1 receptor	IGF1R	16	18	20	0.714326	0.0169141	-0.485345	1.77175
Q96AB6	Protein N-terminal asparagine amidohydrolase	NTAN1	6	1	2	0.711111	0.0240345	-0.491853	1.61917
Q96GF1	E3 ubiquitin-protein ligase RNF185	RNF185	17	4	8	0.710679	0.0337865	-0.49273	1.47126
Q6ZVL6	UPF0606 protein KIAA1549L	KIAA1549L	1	2	2	0.707477	0.0353345	-0.499244	1.4518
O14683	Tumor protein p53-inducible protein 11	TP53I11	8	2	3	0.706931	0.0242283	-0.500359	1.61568
O75845	Lathosterol oxidase	SC5D	10	3	3	0.706058	0.00174265	-0.502141	2.75879
Q16585	Beta-sarcoglycan	SGCB	43	10	16	0.703783	0.0417866	-0.506797	1.37896
Q99856	AT-rich interactive domain-containing protein 3A	ARID3A	9	4	4	0.701398	0.00549813	-0.511694	2.25978
Q96GX5	Serine/threonine-protein kinase greatwall	MASTL	8	5	6	0.700666	0.00556877	-0.5132	2.25424
Q9P0J6	39S ribosomal protein L36, mitochondrial	MRPL36	6	1	1	0.700027	0.0419519	-0.514517	1.37725
Q86VD1	MORC family CW-type zinc finger protein 1	MORC1	3	2	2	0.699943	0.00238935	-0.514691	2.62172
P63027	Vesicle-associated membrane protein 2	VAMP2	43	6	15	0.698271	0.0243377	-0.518142	1.61372
Q8N6N3	UPF0690 protein C1orf52	C1orf52	18	3	3	0.697661	0.0155781	-0.519401	1.80748
Q8N6U8	G-protein coupled receptor 161	GPR161	3	1	1	0.697661	0.00517702	-0.519401	2.28592
Q8WY22	BRI3-binding protein	BRI3BP	12	4	6	0.69661	0.0155971	-0.521577	1.80696
Q9BUE6	Iron-sulfur cluster assembly 1 homolog, mitochondrial	ISCA1	12	1	1	0.695774	0.00871816	-0.52331	2.05958
Q8N3V7	Synaptopodin	SYNPO	21	13	19	0.695238	0.0407585	-0.524421	1.38978
P41212	Transcription factor ETV6	ETV6	10	5	5	0.694089	0.00557799	-0.526808	2.25352
Q06136	3-ketodihydrosphingosine reductase	KDSR	46	13	21	0.693376	0.0124891	-0.528291	1.90347
Q5TC82	Roquin-1	RC3H1	2	2	2	0.693369	0.0189981	-0.528304	1.72129
Q9H8G2	Caspase activity and apoptosis inhibitor 1	CAAP1	15	4	5	0.693086	0.00657715	-0.528894	2.18196
Q14678	KN motif and ankyrin repeat domain-containing protein 1	KANK1	20	21	23	0.692585	0.0076887	-0.529936	2.11415
P09234	U1 small nuclear ribonucleoprotein C	SNRPC	32	6	13	0.69235	0.0114614	-0.530426	1.94076
P98082	Disabled homolog 2	DAB2	56	34	127	0.691686	0.0101432	-0.53181	1.99382
Q9NZM1	Myoferlin	MYOF	79	159	548	0.690919	0.00387706	-0.533412	2.4115
P98173	Protein FAM3A	FAM3A	18	4	4	0.690875	0.0409532	-0.533503	1.38771
Q9NUP9	Protein lin-7 homolog C	LIN7C	41	8	10	0.689598	0.0289828	-0.536173	1.53786
Q9P206	Uncharacterized protein KIAA1522	KIAA1522	4	3	3	0.688781	0.0039045	-0.537882	2.40843
Q15651	High mobility group nucleosome-binding domain-containing protein 3	HMGN3	58	7	7	0.688515	0.0148222	-0.53844	1.82909
Q9BRK0	Receptor expression-enhancing protein 2	REEP2	10	1	1	0.6885	0.0440175	-0.538471	1.35637
Q7Z7M0	Multiple epidermal growth factor-like domains protein 8	MEGF8	1	2	2	0.687434	0.0216638	-0.540707	1.66427
Q9UHL4	Dipeptidyl peptidase 2	DPP7	47	18	43	0.687124	0.00360522	-0.541357	2.44307
P61587	Rho-related GTP-binding protein RhoE	RND3	45	9	18	0.686687	0.00826574	-0.542276	2.08272
Q9UKT4	F-box only protein 5	FBXO5	2	1	1	0.68551	0.01282	-0.544749	1.89211
P50876	E3 ubiquitin-protein ligase RNF144A	RNF144A	5	1	1	0.685267	0.0058438	-0.545261	2.2333
P32418	Sodium/calcium exchanger 1	SLC8A1	13	9	15	0.684227	0.000428435	-0.547454	3.36811
P51530	DNA replication ATP-dependent helicase/nuclease DNA2	DNA2	3	3	3	0.683863	0.0464666	-0.54822	1.33286
P23229	Integrin alpha-6	ITGA6	31	27	38	0.683768	0.0367232	-0.54842	1.43506
O14807	Ras-related protein M-Ras	MRAS	57	9	15	0.683376	0.0101683	-0.549249	1.99275
Q96AQ6	Pre-B-cell leukemia transcription factor-interacting protein 1	PBXIP1	42	29	52	0.682927	0.0129853	-0.550197	1.88655
Q8TEW8	Partitioning defective 3 homolog B	PARD3B	6	7	7	0.680107	0.00652229	-0.556167	2.1856
P02652	Apolipoprotein A-II	APOA2	43	2	2	0.68007	0.0241477	-0.556244	1.61713
Q2KHR3	Glutamine and serine-rich protein 1	QSER1	1	1	1	0.678813	0.00218808	-0.558914	2.65994
Q9BQE4	Selenoprotein S	SELENOS	40	7	10	0.67841	0.0284549	-0.55977	1.54584
Q96GP6	Scavenger receptor class F member 2	SCARF2	19	15	17	0.677633	0.000722718	-0.561423	3.14103
Q16831	Uridine phosphorylase 1	UPP1	39	8	9	0.677238	0.0400222	-0.562266	1.3977
Q96FJ2	Dynein light chain 2, cytoplasmic	DYNLL2	57	7	19	0.676097	0.0146278	-0.564698	1.83482
O75477	Erlin-1	ERLIN1	62	24	51	0.676029	0.0161881	-0.564843	1.7908
P48060	Glioma pathogenesis-related protein 1	GLIPR1	39	8	15	0.675382	0.0340312	-0.566223	1.46812
P08670	Vimentin	VIM	97	92	3933	0.675332	0.0108826	-0.566331	1.96327
O95168	NADH dehydrogenase [ubiquinone] 1 beta subcomplex subunit 4	NDUFB4	40	4	9	0.673684	0.00571088	-0.569856	2.2433
Q9UIF9	Bromodomain adjacent to zinc finger domain protein 2A	BAZ2A	6	4	5	0.67304	0.0195314	-0.571236	1.70927
Q6PCB7	Long-chain fatty acid transport protein 1	SLC27A1	50	22	40	0.671393	0.0294494	-0.574772	1.53092
O95716	Ras-related protein Rab-3D	RAB3D	56	13	32	0.67102	0.00180772	-0.575571	2.74287
Q14439	G-protein coupled receptor 176	GPR176	16	5	7	0.670901	0.0372302	-0.575829	1.4291
P01614	Immunoglobulin kappa variable 2D-40	IGKV2D-40	6	1	1	0.670427	0.00625351	-0.576848	2.20388
Q9BR77	Coiled-coil domain-containing protein 77	CCDC77	4	1	1	0.669527	0.0305512	-0.578786	1.51497
Q7Z2Z1	Treslin	TICRR	1	1	1	0.669273	0.0444126	-0.579333	1.35249
P48307	Tissue factor pathway inhibitor 2	TFPI2	9	1	1	0.669165	0.0157408	-0.579566	1.80297
P29536	Leiomodin-1	LMOD1	44	29	44	0.667666	0.0141225	-0.582801	1.85009
P60602	Reactive oxygen species modulator 1	ROMO1	13	1	1	0.662437	0.00137591	-0.594144	2.86141
Q9H4G0	Band 4.1-like protein 1	EPB41L1	25	19	21	0.662166	0.0225819	-0.594735	1.64624
O60613	Selenoprotein F	SELENOF	57	10	28	0.6618	0.00803896	-0.595533	2.0948
P22570	NADPH:adrenodoxin oxidoreductase, mitochondrial	FDXR	73	28	45	0.660219	0.000722911	-0.598983	3.14091
Q92859	Neogenin	NEO1	17	17	23	0.657722	0.0470855	-0.604451	1.32711
Q9NQS3	Nectin-3	NECTIN3	21	10	14	0.653882	0.000535405	-0.612898	3.27132
Q9GZX9	Twisted gastrulation protein homolog 1	TWSG1	35	5	7	0.651331	0.0276514	-0.618537	1.55828
O95810	Caveolae-associated protein 2	CAVIN2	34	14	29	0.651194	0.0137068	-0.618841	1.86307
Q9NS84	Carbohydrate sulfotransferase 7	CHST7	5	2	3	0.647205	0.018136	-0.627706	1.74146
Q9P2N6	KAT8 regulatory NSL complex subunit 3	KANSL3	5	2	2	0.647142	0.0427207	-0.627847	1.36936
Q7Z6W7	DnaJ homolog subfamily B member 7	DNAJB7	8	2	4	0.646392	0.0168486	-0.629519	1.77344
O95571	Persulfide dioxygenase ETHE1, mitochondrial	ETHE1	55	9	19	0.643038	0.040161	-0.637024	1.3962
Q9Y6F6	Inositol 1,4,5-triphosphate receptor associated 1	IRAG1	3	3	5	0.642338	0.00171807	-0.638596	2.76496
Q9UKL2	Olfactory receptor 52A1	OR52A1	4	1	1	0.640746	0.0144429	-0.642175	1.84035
Q86YB8	ERO1-like protein beta	ERO1B	11	5	8	0.638586	0.0328072	-0.647047	1.48403
P19022	Cadherin-2	CDH2	38	29	87	0.638125	0.0112359	-0.648089	1.94939
Q86YV5	Inactive tyrosine-protein kinase PRAG1	PRAG1	11	9	12	0.638012	0.00399922	-0.648346	2.39802
P35052	Glypican-1	GPC1	57	26	51	0.636852	0.000590249	-0.650971	3.22896
Q9P273	Teneurin-3	TENM3	27	51	73	0.633159	0.0128282	-0.65936	1.89183
P17405	Sphingomyelin phosphodiesterase	SMPD1	27	13	19	0.632271	0.00450343	-0.661384	2.34646
Q12983	BCL2/adenovirus E1B 19 kDa protein-interacting protein 3	BNIP3	10	3	3	0.631972	0.000113171	-0.662067	3.94627
P17096	High mobility group protein HMG-I/HMG-Y	HMGA1	67	10	29	0.628966	0.0293967	-0.668947	1.5317
Q8TD30	Alanine aminotransferase 2	GPT2	36	15	17	0.625128	0.0426924	-0.677776	1.36965
Q9Y6D0	Selenoprotein K	SELENOK	24	3	5	0.623838	0.0149112	-0.680757	1.82649
Q92624	Amyloid protein-binding protein 2	APPBP2	6	1	1	0.623788	0.00432851	-0.680872	2.36366
Q8IV33	Uncharacterized protein KIAA0825	KIAA0825	1	1	1	0.623342	0.00961236	-0.681904	2.01717
Q9UHR4	Brain-specific angiogenesis inhibitor 1-associated protein 2-like protein 1	BAIAP2L1	9	5	6	0.619467	0.0332083	-0.690901	1.47875
Q9P266	Junctional protein associated with coronary artery disease	JCAD	44	46	70	0.618314	0.0495538	-0.693587	1.30492
Q86YA3	Protein ZGRF1	ZGRF1	1	1	1	0.615672	0.00192662	-0.699767	2.7152
Q9H1J7	Protein Wnt-5b	WNT5B	29	11	14	0.612274	0.0286228	-0.70775	1.54329
Q9UHK6	Alpha-methylacyl-CoA racemase	AMACR	16	3	3	0.611501	0.0483209	-0.709573	1.31587
Q9NZV1	Cysteine-rich motor neuron 1 protein	CRIM1	38	30	41	0.611096	0.00396613	-0.710529	2.40163
O14521	Succinate dehydrogenase [ubiquinone] cytochrome b small subunit, mitochondrial	SDHD	21	3	3	0.607385	0.0102027	-0.719316	1.99129
P36021	Monocarboxylate transporter 8	SLC16A2	11	3	3	0.601995	0.00094292	-0.732177	3.02553
P36894	Bone morphogenetic protein receptor type-1A	BMPR1A	7	1	1	0.600839	0.000153261	-0.734949	3.81457
Q9Y6X5	Bis(5'-adenosyl)-triphosphatase ENPP4	ENPP4	2	1	1	0.599207	0.00735786	-0.738872	2.13325
H7BZ55	Putative ciliary rootlet coiled-coil protein 2	CROCC2	1	2	2	0.597783	0.0128595	-0.742306	1.89078
P50151	Guanine nucleotide-binding protein G(I)/G(S)/G(O) subunit gamma-10	GNG10	35	2	4	0.596503	0.0226877	-0.745398	1.64421
Q9BXS4	Transmembrane protein 59	TMEM59	23	5	6	0.595739	0.000997375	-0.747248	3.00114
P68133	Actin, alpha skeletal muscle	ACTA1	85	35	948	0.593485	0.00661253	-0.752716	2.17963
Q9C0D2	Centrosomal protein of 295 kDa	CEP295	0	2	2	0.593252	0.00770973	-0.753284	2.11296
P17301	Integrin alpha-2	ITGA2	43	40	69	0.592545	0.0300428	-0.755003	1.52226
O95229	ZW10 interactor	ZWINT	13	2	3	0.59012	0.0290434	-0.760919	1.53695
Q9H461	Frizzled-8	FZD8	6	3	3	0.58888	0.0501084	-0.763953	1.30009
Q6PML9	Zinc transporter 9	SLC30A9	21	12	13	0.58731	0.0285214	-0.767806	1.54483
P18827	Syndecan-1	SDC1	16	3	4	0.586079	0.0164198	-0.770834	1.78463
Q9HB63	Netrin-4	NTN4	2	1	3	0.576117	0.0022201	-0.795566	2.65363
O00472	RNA polymerase II elongation factor ELL2	ELL2	5	3	3	0.574568	0.033649	-0.79945	1.47303
Q6UWF9	Protein FAM180A	FAM180A	15	2	3	0.574399	0.0190837	-0.799875	1.71934
Q8WWI1	LIM domain only protein 7	LMO7	62	118	377	0.573384	0.0126827	-0.802425	1.89679
Q92556	Engulfment and cell motility protein 1	ELMO1	9	9	14	0.57239	0.0126492	-0.80493	1.89794
Q8TF72	Protein Shroom3	SHROOM3	25	37	49	0.57126	0.0281522	-0.807781	1.55049
Q8IVL0	Neuron navigator 3	NAV3	8	11	15	0.567895	0.00325454	-0.816304	2.48751
P26012	Integrin beta-8	ITGB8	2	2	4	0.563416	0.0219822	-0.827728	1.65793
Q13394	Putative nucleotidyltransferase MAB21L1	MAB21L1	4	2	2	0.562845	0.0274463	-0.829189	1.56152
Q8N5W9	Refilin-B	RFLNB	52	8	18	0.56155	0.000134263	-0.832514	3.87204
P35749	Myosin-11	MYH11	17	38	213	0.560222	0.0135929	-0.83593	1.86669
P20337	Ras-related protein Rab-3B	RAB3B	61	12	66	0.558145	0.00173826	-0.841287	2.75989
Q12986	Transcriptional repressor NF-X1	NFX1	4	4	4	0.555432	0.00141246	-0.848318	2.85002
Q86TX2	Acyl-coenzyme A thioesterase 1	ACOT1	67	24	40	0.554014	0.0485965	-0.852006	1.3134
Q5JU85	IQ motif and SEC7 domain-containing protein 2	IQSEC2	5	4	4	0.544659	0.0342905	-0.876574	1.46483
Q96JE9	Microtubule-associated protein 6	MAP6	1	1	1	0.531317	0.0216794	-0.912355	1.66395
P10912	Growth hormone receptor	GHR	2	1	6	0.529492	0.0064556	-0.91732	2.19006
O94856	Neurofascin	NFASC	22	27	33	0.506387	0.00318178	-0.981687	2.49733
A1L390	Pleckstrin homology domain-containing family G member 3	PLEKHG3	4	4	4	0.505741	0.0360673	-0.983529	1.44289
P08174	Complement decay-accelerating factor	CD55	36	16	21	0.503403	0.0291389	-0.990214	1.53553
P24592	Insulin-like growth factor-binding protein 6	IGFBP6	13	3	4	0.493821	0.0149347	-1.01794	1.8258
P13726	Tissue factor	F3	28	6	19	0.481633	0.00630022	-1.05399	2.20064
P27482	Calmodulin-like protein 3	CALML3	43	4	44	0.477585	0.00196811	-1.06617	2.70595
Q9BY08	Emopamil-binding protein-like	EBPL	3	1	1	0.474148	0.000526148	-1.07659	3.27889
P29320	Ephrin type-A receptor 3	EPHA3	3	3	3	0.466998	0.01869	-1.09851	1.72839
Q7Z628	Neuroepithelial cell-transforming gene 1 protein	NET1	2	1	2	0.449045	0.0136386	-1.15507	1.86523
Q7Z3B1	Neuronal growth regulator 1	NEGR1	36	12	20	0.447552	0.0111522	-1.15987	1.95264
Q8N1W1	Rho guanine nucleotide exchange factor 28	ARHGEF28	1	1	1	0.442674	0.0102251	-1.17568	1.99033
Q96BD5	PHD finger protein 21A	PHF21A	2	1	1	0.436209	0.0185966	-1.19691	1.73057
P30559	Oxytocin receptor	OXTR	7	2	3	0.429641	0.00537297	-1.2188	2.26979
Q96JM7	Lethal(3)malignant brain tumor-like protein 3	L3MBTL3	6	3	5	0.425715	0.0325146	-1.23204	1.48792
Q8IZV5	Retinol dehydrogenase 10	RDH10	50	12	30	0.421558	0.0480538	-1.2462	1.31827
Q9NZN9	Aryl-hydrocarbon-interacting protein-like 1	AIPL1	3	1	1	0.420701	0.000440934	-1.24913	3.35563
P01889	HLA class I histocompatibility antigen, B alpha chain	HLA-B	53	16	33	0.418058	0.0314777	-1.25823	1.502
Q9BXS9	Solute carrier family 26 member 6	SLC26A6	1	1	1	0.410956	0.0239082	-1.28294	1.62145
Q9Y2U5	Mitogen-activated protein kinase kinase kinase 2	MAP3K2	11	4	7	0.403307	0.0455441	-1.31005	1.34157
P54851	Epithelial membrane protein 2	EMP2	5	1	1	0.388876	0.00295733	-1.36262	2.5291
Q6Y2X3	DnaJ homolog subfamily C member 14	DNAJC14	6	2	2	0.38781	0.00828131	-1.36658	2.0819
O75636	Ficolin-3	FCN3	6	1	2	0.382333	0.0222177	-1.3871	1.6533
Q9HC57	WAP four-disulfide core domain protein 1	WFDC1	6	1	1	0.355379	0.0455272	-1.49257	1.34173
Q9BT22	Chitobiosyldiphosphodolichol beta-mannosyltransferase	ALG1	25	10	18	0.314383	0.000391167	-1.66941	3.40764
Q9BX66	Sorbin and SH3 domain-containing protein 1	SORBS1	5	5	6	0.311052	0.0478903	-1.68477	1.31975
P30511	HLA class I histocompatibility antigen, alpha chain F	HLA-F	12	6	17	0.271106	0.0361986	-1.88307	1.44131
P10915	Hyaluronan and proteoglycan link protein 1	HAPLN1	65	17	29	0.253918	0.0184392	-1.97757	1.73426
