# Supplementary material for: Dysregulated proteome and N-glycoproteome in ALG1-deficient fibroblasts
Source: Proteomics. Author manuscript; Available in PMC 2024 Aug 2. (PMC7616334; doi:10.1002/pmic.202400012)
Supplement: Table S3 [file EMS195230-supplement-Table_S3.xlsx]

## Sheet: Mitochondria proteins
Supplementary Table S3: Significantly changing mitochondrial proteins (p<0.05) with their accession numbers, gene symbols, coverage percetage, number of peptides, peptide spectrum matcheds (PSMs), fold changes and p-values and their logarithmic values.
Accession	Protein	Gene symbol	Coverage [%]	# Peptides	# PSMs	Fold change (ALG1-CDG/Controls)	p-value	log2FC	(Negative) log10p-value
Q9HC21	Mitochondrial thiamine pyrophosphate carrier	SLC25A19	10	3	3	0.840493	0.015151	-0.250693	1.81956
P21796	Voltage-dependent anion-selective channel protein 1	VDAC1	87	24	289	0.830737	0.0269797	-0.267536	1.56896
O15270	Serine palmitoyltransferase 2	SPTLC2	64	28	49	0.799001	0.00715891	-0.323731	2.14515
Q12983	BCL2/adenovirus E1B 19 kDa protein-interacting protein 3	BNIP3	10	3	3	0.631972	0.000113171	-0.662067	3.94627
P07108	Acyl-CoA-binding protein	DBI	76	7	17	2.38713	0.0384877	1.25528	1.41468
Q13907	Isopentenyl-diphosphate Delta-isomerase 1	IDI1	60	13	20	1.79239	0.0363346	0.841881	1.43968
Q9UHN1	DNA polymerase subunit gamma-2, mitochondrial	POLG2	5	2	2	1.61378	0.0422587	0.690444	1.37408
P49914	5-formyltetrahydrofolate cyclo-ligase	MTHFS	16	2	3	1.45416	0.017148	0.540186	1.76579
P41250	Glycine--tRNA ligase	GARS1	79	55	247	1.44247	0.0122182	0.528542	1.91299
Q9UKK9	ADP-sugar pyrophosphatase	NUDT5	57	12	18	1.41074	0.0156923	0.496455	1.80431
P03905	NADH-ubiquinone oxidoreductase chain 4	MT-ND4	10	3	4	1.39219	0.000645513	0.47736	3.19009
Q9NRV9	Heme-binding protein 1	HEBP1	81	13	29	1.38966	0.0362869	0.474727	1.44025
Q14061	Cytochrome c oxidase copper chaperone	COX17	38	4	6	1.34902	0.0424268	0.431916	1.37236
P03923	NADH-ubiquinone oxidoreductase chain 6	MT-ND6	8	1	1	1.34656	0.00166352	0.429275	2.77897
P14324	Farnesyl pyrophosphate synthase	FDPS	41	16	30	1.33522	0.0196341	0.417073	1.70699
P07195	L-lactate dehydrogenase B chain	LDHB	74	23	143	1.33103	0.0282121	0.412539	1.54956
Q14790	Caspase-8	CASP8	20	6	8	1.32222	0.0297297	0.402965	1.52681
P84085	ADP-ribosylation factor 5	ARF5	85	16	65	1.31679	0.0233568	0.397028	1.63159
O94903	Pyridoxal phosphate homeostasis protein	PLPBP	48	12	17	1.30918	0.013388	0.388666	1.87328
Q9HD34	LYR motif-containing protein 4	LYRM4	24	2	5	1.30711	0.014921	0.386379	1.8262
Q07820	Induced myeloid leukemia cell differentiation protein Mcl-1	MCL1	25	5	6	1.29729	0.0296236	0.375497	1.52836
Q9H611	ATP-dependent DNA helicase PIF1	PIF1	2	1	1	1.2965	0.0167187	0.37462	1.7768
P49189	4-trimethylaminobutyraldehyde dehydrogenase	ALDH9A1	70	29	67	1.2783	0.0172961	0.354231	1.76205
Q99643	Succinate dehydrogenase cytochrome b560 subunit, mitochondrial	SDHC	22	3	5	1.26536	0.0230137	0.339543	1.63801
Q86X76	Deaminated glutathione amidase	NIT1	33	10	15	1.26427	0.047366	0.33831	1.32453
O43677	NADH dehydrogenase [ubiquinone] 1 subunit C1, mitochondrial	NDUFC1	13	1	1	1.25375	0.0410414	0.326254	1.38678
P14735	Insulin-degrading enzyme	IDE	41	39	54	1.25048	0.00238047	0.322481	2.62334
P03891	NADH-ubiquinone oxidoreductase chain 2	MT-ND2	10	2	4	1.23875	0.0235126	0.308887	1.6287
Q13057	Bifunctional coenzyme A synthase	COASY	39	13	26	1.23666	0.0400399	0.306451	1.39751
O00429	Dynamin-1-like protein	DNM1L	69	45	89	1.23131	0.0204731	0.300189	1.68882
P30044	Peroxiredoxin-5, mitochondrial	PRDX5	70	16	95	1.23083	0.00788169	0.299628	2.10338
Q9NZJ7	Mitochondrial carrier homolog 1	MTCH1	54	18	32	1.2187	0.0307792	0.285338	1.51174
Q9NTG7	NAD-dependent protein deacetylase sirtuin-3, mitochondrial	SIRT3	6	2	2	1.21405	0.0196787	0.279831	1.706
Q8NCW5	NAD(P)H-hydrate epimerase	NAXE	51	13	26	1.18892	0.0340886	0.249649	1.46739
O43325	LYR motif-containing protein 1	LYRM1	7	1	1	1.1791	0.0258193	0.237692	1.58806
O75608	Acyl-protein thioesterase 1	LYPLA1	53	7	14	1.17115	0.0187825	0.227931	1.72625
Q9NZB8	Molybdenum cofactor biosynthesis protein 1	MOCS1	8	3	3	1.15769	0.0391303	0.211248	1.40749
Q8N573	Oxidation resistance protein 1	OXR1	21	14	20	1.14371	0.0166961	0.193716	1.77738
P28838	Cytosol aminopeptidase	LAP3	78	32	69	1.12342	0.0202895	0.167899	1.69273
Q15046	Lysine--tRNA ligase	KARS1	59	35	82	1.12312	0.0134199	0.167512	1.87225
Q9BW91	ADP-ribose pyrophosphatase, mitochondrial	NUDT9	33	10	12	1.12219	0.0292218	0.166317	1.53429
P47985	Cytochrome b-c1 complex subunit Rieske, mitochondrial	UQCRFS1	52	14	39	1.08043	0.0359494	0.111603	1.44431
Q9NXH9	tRNA (guanine(26)-N(2))-dimethyltransferase	TRMT1	36	19	26	1.076	0.0147866	0.10568	1.83013
Q02218	2-oxoglutarate dehydrogenase, mitochondrial	OGDH	59	53	104	1.06256	0.0118094	0.0875499	1.92777
P31937	3-hydroxyisobutyrate dehydrogenase, mitochondrial	HIBADH	78	18	60	0.933514	0.0212798	-0.0992561	1.67203
P38117	Electron transfer flavoprotein subunit beta	ETFB	79	21	46	0.932952	0.00420008	-0.100125	2.37674
P51553	Isocitrate dehydrogenase [NAD] subunit gamma, mitochondrial	IDH3G	40	14	20	0.919496	0.0441328	-0.121085	1.35524
Q9Y3E5	Peptidyl-tRNA hydrolase 2, mitochondrial	PTRH2	64	11	22	0.914907	0.0387777	-0.128303	1.41142
Q9Y6C9	Mitochondrial carrier homolog 2	MTCH2	50	13	30	0.913667	0.0375922	-0.13026	1.4249
Q9Y276	Mitochondrial chaperone BCS1	BCS1L	34	11	16	0.913335	0.0464721	-0.130783	1.33281
Q96TC7	Regulator of microtubule dynamics protein 3	RMDN3	40	16	29	0.913043	0.031622	-0.131245	1.50001
Q99798	Aconitate hydratase, mitochondrial	ACO2	60	44	120	0.907485	0.0024184	-0.140055	2.61647
O95299	NADH dehydrogenase [ubiquinone] 1 alpha subcomplex subunit 10, mitochondrial	NDUFA10	60	20	39	0.907123	0.0320861	-0.14063	1.49368
Q8WV93	AFG1-like ATPase	AFG1L	15	6	6	0.906864	0.0348413	-0.141041	1.45791
Q96AQ8	Mitochondrial calcium uniporter regulator 1	MCUR1	19	7	7	0.906572	0.0187022	-0.141506	1.72811
O75306	NADH dehydrogenase [ubiquinone] iron-sulfur protein 2, mitochondrial	NDUFS2	63	20	57	0.904568	0.0116662	-0.144699	1.93307
Q9H078	Caseinolytic peptidase B protein homolog	CLPB	34	18	23	0.901705	0.000599497	-0.149272	3.22221
Q96RP9	Elongation factor G, mitochondrial	GFM1	55	33	62	0.89961	0.00998949	-0.152628	2.00046
P56385	ATP synthase subunit e, mitochondrial	ATP5ME	72	5	11	0.899235	0.0441261	-0.15323	1.3553
P82909	28S ribosomal protein S36, mitochondrial	MRPS36	54	5	12	0.89921	0.0462876	-0.15327	1.33454
Q9UI09	NADH dehydrogenase [ubiquinone] 1 alpha subcomplex subunit 12	NDUFA12	71	10	16	0.896357	0.00261795	-0.157855	2.58204
Q13084	39S ribosomal protein L28, mitochondrial	MRPL28	68	16	30	0.896186	0.0197219	-0.158129	1.70505
P05141	ADP/ATP translocase 2	SLC25A5	63	24	121	0.896141	0.0338447	-0.158203	1.47051
Q9NP92	39S ribosomal protein S30, mitochondrial	MRPS30	41	12	20	0.893846	0.030882	-0.161902	1.51029
Q9P0S2	Cytochrome c oxidase assembly protein COX16 homolog, mitochondrial	COX16	35	4	4	0.89186	0.0493059	-0.165111	1.3071
Q5T1C6	Acyl-coenzyme A thioesterase THEM4	THEM4	11	3	3	0.890233	0.0298913	-0.167745	1.52445
Q9Y2R9	28S ribosomal protein S7, mitochondrial	MRPS7	50	13	17	0.889299	0.0325236	-0.16926	1.4878
O95202	Mitochondrial proton/calcium exchanger protein	LETM1	56	38	76	0.888022	0.035467	-0.171332	1.45018
P49411	Elongation factor Tu, mitochondrial	TUFM	72	32	113	0.886582	0.0439039	-0.173674	1.3575
P13073	Cytochrome c oxidase subunit 4 isoform 1, mitochondrial	COX4I1	60	14	34	0.886004	0.0263283	-0.174615	1.57958
P13804	Electron transfer flavoprotein subunit alpha, mitochondrial	ETFA	76	21	53	0.884615	0.00141251	-0.176878	2.85001
P28331	NADH-ubiquinone oxidoreductase 75 kDa subunit, mitochondrial	NDUFS1	72	39	96	0.883853	0.0121781	-0.178122	1.91442
P49821	NADH dehydrogenase [ubiquinone] flavoprotein 1, mitochondrial	NDUFV1	60	21	47	0.883035	0.0144439	-0.179457	1.84032
Q8N5N7	39S ribosomal protein L50, mitochondrial	MRPL50	66	8	12	0.882083	0.0429451	-0.181014	1.36709
Q9BQD7	Adenine nucleotide translocase lysine N-methyltransferase	ANTKMT	17	2	2	0.881524	0.0358068	-0.181929	1.44603
O15235	28S ribosomal protein S12, mitochondrial	MRPS12	40	5	8	0.88144	0.00389933	-0.182066	2.40901
Q5HYK3	2-methoxy-6-polyprenyl-1,4-benzoquinol methylase, mitochondrial	COQ5	18	4	4	0.8799	0.0432627	-0.184588	1.36389
P82912	28S ribosomal protein S11, mitochondrial	MRPS11	44	5	8	0.877778	0.00465606	-0.188072	2.33198
P51970	NADH dehydrogenase [ubiquinone] 1 alpha subcomplex subunit 8	NDUFA8	42	7	17	0.877564	0.00626895	-0.188424	2.2028
O95178	NADH dehydrogenase [ubiquinone] 1 beta subcomplex subunit 2, mitochondrial	NDUFB2	17	2	4	0.877467	0.000334541	-0.188584	3.47555
O75879	Glutamyl-tRNA(Gln) amidotransferase subunit B, mitochondrial	GATB	29	8	13	0.877198	0.0424902	-0.189025	1.37171
P10606	Cytochrome c oxidase subunit 5B, mitochondrial	COX5B	56	10	34	0.876028	0.0144644	-0.190951	1.8397
Q10713	Mitochondrial-processing peptidase subunit alpha	PMPCA	54	23	45	0.875305	0.0104171	-0.192142	1.98225
Q8WVM0	Dimethyladenosine transferase 1, mitochondrial	TFB1M	23	5	7	0.874509	0.0258769	-0.193455	1.58709
O75489	NADH dehydrogenase [ubiquinone] iron-sulfur protein 3, mitochondrial	NDUFS3	60	19	36	0.874414	0.000330625	-0.193611	3.48066
O95298	NADH dehydrogenase [ubiquinone] 1 subunit C2	NDUFC2	39	4	9	0.874387	0.0139503	-0.193656	1.85542
P61604	10 kDa heat shock protein, mitochondrial	HSPE1	85	13	52	0.874054	0.0222134	-0.194206	1.65339
Q9BZE1	39S ribosomal protein L37, mitochondrial	MRPL37	60	21	33	0.873567	0.0410991	-0.19501	1.38617
O95182	NADH dehydrogenase [ubiquinone] 1 alpha subcomplex subunit 7	NDUFA7	71	10	13	0.871365	0.000151663	-0.19865	3.81912
P82933	28S ribosomal protein S9, mitochondrial	MRPS9	58	21	31	0.871166	0.0307089	-0.198981	1.51274
P06576	ATP synthase subunit beta, mitochondrial	ATP5F1B	81	31	361	0.870069	0.040916	-0.200798	1.38811
P82930	28S ribosomal protein S34, mitochondrial	MRPS34	61	11	14	0.869448	0.00828591	-0.201829	2.08166
Q9NWT8	Aurora kinase A-interacting protein	AURKAIP1	5	1	1	0.869327	0.00580383	-0.202029	2.23629
Q14318	Peptidyl-prolyl cis-trans isomerase FKBP8	FKBP8	61	18	56	0.868372	0.0247701	-0.203615	1.60607
Q9BYD1	39S ribosomal protein L13, mitochondrial	MRPL13	58	10	17	0.868334	0.0416325	-0.203678	1.38057
Q7L8L6	FAST kinase domain-containing protein 5, mitochondrial	FASTKD5	16	12	13	0.867691	0.0143073	-0.204746	1.84444
P40939	Trifunctional enzyme subunit alpha, mitochondrial	HADHA	80	59	209	0.866238	0.00495719	-0.207165	2.30476
P17568	NADH dehydrogenase [ubiquinone] 1 beta subcomplex subunit 7	NDUFB7	54	9	17	0.865723	0.00981446	-0.208022	2.00813
Q8TCC3	39S ribosomal protein L30, mitochondrial	MRPL30	20	4	6	0.865257	0.0366638	-0.2088	1.43576
O95139	NADH dehydrogenase [ubiquinone] 1 beta subcomplex subunit 6	NDUFB6	34	4	11	0.864574	0.0274058	-0.209939	1.56216
P25705	ATP synthase subunit alpha, mitochondrial	ATP5F1A	73	48	348	0.864444	0.0195958	-0.210156	1.70784
Q96DV4	39S ribosomal protein L38, mitochondrial	MRPL38	47	17	21	0.86401	0.0345634	-0.210881	1.46138
Q00325	Phosphate carrier protein, mitochondrial	SLC25A3	39	19	76	0.86399	0.0395781	-0.210913	1.40255
O75439	Mitochondrial-processing peptidase subunit beta	PMPCB	53	22	41	0.863844	0.000586149	-0.211157	3.23199
O43772	Mitochondrial carnitine/acylcarnitine carrier protein	SLC25A20	73	17	23	0.863725	0.0485206	-0.211356	1.31407
Q8N983	39S ribosomal protein L43, mitochondrial	MRPL43	22	5	6	0.863376	0.0290459	-0.211938	1.53692
Q8TAE8	Growth arrest and DNA damage-inducible proteins-interacting protein 1	GADD45GIP1	59	13	25	0.862733	0.0188807	-0.213013	1.72398
Q9UQ90	Paraplegin	SPG7	17	8	10	0.862562	0.0320573	-0.2133	1.49407
O75027	ATP-binding cassette sub-family B member 7, mitochondrial	ABCB7	27	16	18	0.862508	0.0156671	-0.213391	1.80501
Q6P087	Mitochondrial mRNA pseudouridine synthase RPUSD3	RPUSD3	13	2	2	0.862496	0.0161818	-0.21341	1.79097
P57105	Synaptojanin-2-binding protein	SYNJ2BP	70	7	17	0.861799	0.0305316	-0.214577	1.51525
Q9P0J0	NADH dehydrogenase [ubiquinone] 1 alpha subcomplex subunit 13	NDUFA13	49	8	15	0.861222	0.0115815	-0.215543	1.93623
Q96CM3	Mitochondrial RNA pseudouridine synthase RPUSD4	RPUSD4	11	2	3	0.860833	0.0392456	-0.216195	1.40621
P55084	Trifunctional enzyme subunit beta, mitochondrial	HADHB	76	34	133	0.860243	0.00216578	-0.217185	2.66439
Q8NAN2	Mitoguardin 1	MIGA1	5	2	2	0.859774	0.000601783	-0.21797	3.22056
P56381	ATP synthase subunit epsilon, mitochondrial	ATP5F1E	43	3	4	0.858966	0.0486386	-0.219327	1.31302
Q9NRX2	39S ribosomal protein L17, mitochondrial	MRPL17	32	7	9	0.858653	0.0363901	-0.219853	1.43902
Q9NZE8	39S ribosomal protein L35, mitochondrial	MRPL35	18	5	8	0.858092	0.0418033	-0.220796	1.37879
Q96HS1	Serine/threonine-protein phosphatase PGAM5, mitochondrial	PGAM5	39	9	13	0.856758	0.0213245	-0.22304	1.67112
O75414	Nucleoside diphosphate kinase 6	NME6	11	2	3	0.85615	0.0345951	-0.224065	1.46098
P86397	Hydroxyacyl-thioester dehydratase type 2, mitochondrial	HTD2	17	1	1	0.855998	0.0375471	-0.224321	1.42542
Q4U2R6	39S ribosomal protein L51, mitochondrial	MRPL51	28	3	3	0.855583	0.00836938	-0.225021	2.07731
O75947	ATP synthase subunit d, mitochondrial	ATP5PD	87	16	63	0.855194	0.0154717	-0.225677	1.81046
O75390	Citrate synthase, mitochondrial	CS	52	25	77	0.854983	0.00258894	-0.226032	2.58688
O75251	NADH dehydrogenase [ubiquinone] iron-sulfur protein 7, mitochondrial	NDUFS7	44	8	17	0.853823	0.00738582	-0.227992	2.1316
Q9HD33	39S ribosomal protein L47, mitochondrial	MRPL47	37	10	17	0.853754	0.0208038	-0.228108	1.68186
P03928	ATP synthase protein 8	MT-ATP8	13	1	6	0.85375	0.0136587	-0.228114	1.86459
Q9GZT3	SRA stem-loop-interacting RNA-binding protein, mitochondrial	SLIRP	78	10	20	0.853372	0.00327231	-0.228753	2.48515
P19404	NADH dehydrogenase [ubiquinone] flavoprotein 2, mitochondrial	NDUFV2	56	14	26	0.85259	0.0142056	-0.230077	1.84754
Q5JPH6	Probable glutamate--tRNA ligase, mitochondrial	EARS2	44	19	24	0.851461	0.0482255	-0.231988	1.31672
Q9P0M9	39S ribosomal protein L27, mitochondrial	MRPL27	23	3	5	0.850314	0.0250448	-0.233933	1.60128
Q6P1L8	39S ribosomal protein L14, mitochondrial	MRPL14	37	5	9	0.849761	0.0494411	-0.234871	1.30591
O75208	Ubiquinone biosynthesis protein COQ9, mitochondrial	COQ9	23	6	7	0.847493	0.0164756	-0.238726	1.78316
P30049	ATP synthase subunit delta, mitochondrial	ATP5F1D	58	4	46	0.847167	0.0230432	-0.239282	1.63746
Q14197	Peptidyl-tRNA hydrolase ICT1, mitochondrial	MRPL58	52	10	15	0.847016	0.0259871	-0.239539	1.58524
Q12849	G-rich sequence factor 1	GRSF1	55	21	43	0.846176	0.0308811	-0.24097	1.51031
Q3SXM5	Inactive hydroxysteroid dehydrogenase-like protein 1	HSDL1	21	6	7	0.844015	0.0370733	-0.24466	1.43094
O00217	NADH dehydrogenase [ubiquinone] iron-sulfur protein 8, mitochondrial	NDUFS8	44	8	26	0.843572	0.00485363	-0.245417	2.31393
Q7Z7F7	39S ribosomal protein L55, mitochondrial	MRPL55	36	4	7	0.843197	0.0369932	-0.246058	1.43188
P53597	Succinate--CoA ligase [ADP/GDP-forming] subunit alpha, mitochondrial	SUCLG1	35	10	28	0.841367	0.0145003	-0.249193	1.83862
O75394	39S ribosomal protein L33, mitochondrial	MRPL33	28	3	3	0.841133	0.0178244	-0.249595	1.74898
Q9GZT6	Coiled-coil domain-containing protein 90B, mitochondrial	CCDC90B	35	11	14	0.840757	0.000264488	-0.25024	3.57759
Q86UY8	5'-nucleotidase domain-containing protein 3	NT5DC3	54	19	28	0.840657	0.00431965	-0.25041	2.36455
P50336	Protoporphyrinogen oxidase	PPOX	35	11	12	0.840597	0.0188988	-0.250513	1.72357
Q16718	NADH dehydrogenase [ubiquinone] 1 alpha subcomplex subunit 5	NDUFA5	75	9	28	0.840487	0.00147223	-0.250702	2.83202
Q9P015	39S ribosomal protein L15, mitochondrial	MRPL15	54	14	23	0.839377	0.0121396	-0.25261	1.91579
Q96EL3	39S ribosomal protein L53, mitochondrial	MRPL53	49	4	5	0.838834	0.0479611	-0.253542	1.31911
Q99797	Mitochondrial intermediate peptidase	MIPEP	35	18	21	0.838534	0.0267121	-0.254058	1.57329
Q96I51	RCC1-like G exchanging factor-like protein	RCC1L	26	8	9	0.83767	0.0341093	-0.255546	1.46713
Q9Y277	Voltage-dependent anion-selective channel protein 3	VDAC3	63	18	61	0.83693	0.0126951	-0.25682	1.89636
Q9P032	NADH dehydrogenase [ubiquinone] 1 alpha subcomplex assembly factor 4	NDUFAF4	51	9	16	0.836423	0.00656726	-0.257695	2.18262
Q9Y3B7	39S ribosomal protein L11, mitochondrial	MRPL11	58	11	18	0.835608	0.025837	-0.259102	1.58776
P11177	Pyruvate dehydrogenase E1 component subunit beta, mitochondrial	PDHB	61	16	54	0.833434	0.0476397	-0.262861	1.32203
O75964	ATP synthase subunit g, mitochondrial	ATP5MG	72	6	19	0.832767	0.0114263	-0.264016	1.9421
P49590	Histidine--tRNA ligase, mitochondrial	HARS2	58	23	37	0.831027	0.00333435	-0.267032	2.47699
Q8IXL7	Methionine-R-sulfoxide reductase B3	MSRB3	59	8	12	0.828861	0.0247379	-0.270798	1.60664
Q9NVH0	Exonuclease 3'-5' domain-containing protein 2	EXD2	27	12	16	0.82764	0.00257866	-0.272924	2.58861
P28288	ATP-binding cassette sub-family D member 3	ABCD3	51	31	61	0.826975	0.010474	-0.274084	1.97989
Q96BP2	Coiled-coil-helix-coiled-coil-helix domain-containing protein 1	CHCHD1	47	4	4	0.82573	0.0225568	-0.276258	1.64672
Q9P2R7	Succinate--CoA ligase [ADP-forming] subunit beta, mitochondrial	SUCLA2	58	22	47	0.825515	0.00465321	-0.276633	2.33225
Q86VD7	Mitochondrial coenzyme A transporter SLC25A42	SLC25A42	12	2	2	0.823952	0.00110994	-0.279368	2.9547
Q9Y5J7	Mitochondrial import inner membrane translocase subunit Tim9	TIMM9	47	4	10	0.820232	0.0315993	-0.285897	1.50032
P20674	Cytochrome c oxidase subunit 5A, mitochondrial	COX5A	61	11	47	0.818721	0.0012806	-0.288557	2.89259
P09110	3-ketoacyl-CoA thiolase, peroxisomal	ACAA1	58	19	52	0.81862	0.0367166	-0.288734	1.43514
O43716	Glutamyl-tRNA(Gln) amidotransferase subunit C, mitochondrial	GATC	54	6	6	0.81797	0.0266172	-0.28988	1.57484
Q96TA2	ATP-dependent zinc metalloprotease YME1L1	YME1L1	31	20	29	0.81763	0.0448263	-0.29048	1.34847
P09622	Dihydrolipoyl dehydrogenase, mitochondrial	DLD	52	25	92	0.815261	0.00181676	-0.294666	2.7407
Q96I23	Protein preY, mitochondrial	PYURF	55	6	11	0.814869	0.0108692	-0.29536	1.9638
A3KMH1	von Willebrand factor A domain-containing protein 8	VWA8	14	23	25	0.814509	0.0301914	-0.295997	1.52012
Q6P161	39S ribosomal protein L54, mitochondrial	MRPL54	49	3	13	0.813661	0.00347113	-0.2975	2.45953
Q9Y6G3	39S ribosomal protein L42, mitochondrial	MRPL42	19	4	5	0.812785	0.0287338	-0.299054	1.54161
P30084	Enoyl-CoA hydratase, mitochondrial	ECHS1	80	22	82	0.811556	0.00802468	-0.301238	2.09557
P0C7P0	CDGSH iron-sulfur domain-containing protein 3, mitochondrial	CISD3	31	4	6	0.810956	0.0096593	-0.302305	2.01505
Q7Z7H8	39S ribosomal protein L10, mitochondrial	MRPL10	24	4	10	0.810017	0.0274286	-0.303975	1.5618
P23434	Glycine cleavage system H protein, mitochondrial	GCSH	55	4	12	0.809838	0.010377	-0.304295	1.98393
Q96A35	39S ribosomal protein L24, mitochondrial	MRPL24	62	12	18	0.808324	0.0295333	-0.306995	1.52969
Q9BU61	NADH dehydrogenase [ubiquinone] 1 alpha subcomplex assembly factor 3	NDUFAF3	52	7	10	0.807499	0.00559961	-0.308467	2.25184
Q9NUQ2	1-acyl-sn-glycerol-3-phosphate acyltransferase epsilon	AGPAT5	33	8	10	0.807314	0.0501052	-0.308798	1.30012
Q5T9A4	ATPase family AAA domain-containing protein 3B	ATAD3B	46	32	53	0.807018	0.00100021	-0.309328	2.99991
Q9BYN8	28S ribosomal protein S26, mitochondrial	MRPS26	56	13	15	0.804915	0.00715102	-0.313092	2.14563
O95167	NADH dehydrogenase [ubiquinone] 1 alpha subcomplex subunit 3	NDUFA3	42	2	5	0.804687	0.0483125	-0.313499	1.31594
Q5RI15	Cytochrome c oxidase assembly protein COX20, mitochondrial	COX20	24	4	6	0.803013	0.0486219	-0.316505	1.31317
Q9BW72	HIG1 domain family member 2A, mitochondrial	HIGD2A	8	2	2	0.801194	0.0500209	-0.319776	1.30085
O43181	NADH dehydrogenase [ubiquinone] iron-sulfur protein 4, mitochondrial	NDUFS4	53	9	19	0.799579	0.0046109	-0.322688	2.33621
P55809	Succinyl-CoA:3-ketoacid coenzyme A transferase 1, mitochondrial	OXCT1	66	26	80	0.797598	0.0500287	-0.326266	1.30078
O43676	NADH dehydrogenase [ubiquinone] 1 beta subcomplex subunit 3	NDUFB3	45	6	8	0.793907	0.00690652	-0.332958	2.16074
Q96E11	Ribosome-recycling factor, mitochondrial	MRRF	39	10	11	0.785006	0.0160266	-0.349225	1.79516
Q9UIJ7	GTP:AMP phosphotransferase AK3, mitochondrial	AK3	78	20	42	0.784175	0.0103817	-0.350753	1.98373
Q9BQC6	Ribosomal protein 63, mitochondrial	MRPL57	21	3	4	0.779025	0.00843697	-0.360258	2.07381
Q8TD22	Sideroflexin-5	SFXN5	9	2	2	0.774956	0.0129861	-0.367814	1.88652
Q6PI48	Aspartate--tRNA ligase, mitochondrial	DARS2	41	23	31	0.774669	0.0169834	-0.368348	1.76997
Q969S9	Ribosome-releasing factor 2, mitochondrial	GFM2	32	18	24	0.773345	0.0107352	-0.370816	1.96919
Q9BT30	Alpha-ketoglutarate-dependent dioxygenase alkB homolog 7, mitochondrial	ALKBH7	8	1	1	0.770418	0.0492799	-0.376287	1.30733
Q9UGC7	Peptide chain release factor 1-like, mitochondrial	MTRF1L	8	3	3	0.765727	0.00223569	-0.385097	2.65059
Q9H5Q4	Dimethyladenosine transferase 2, mitochondrial	TFB2M	17	7	8	0.765353	0.00791527	-0.385802	2.10153
Q9NW81	Distal membrane-arm assembly complex protein 2	DMAC2	25	3	4	0.765196	0.0162206	-0.386099	1.78993
Q08426	Peroxisomal bifunctional enzyme	EHHADH	58	33	43	0.762001	0.0127355	-0.392135	1.89499
P56181	NADH dehydrogenase [ubiquinone] flavoprotein 3, mitochondrial	NDUFV3	13	2	2	0.754519	0.0112739	-0.406371	1.94793
Q86TS9	39S ribosomal protein L52, mitochondrial	MRPL52	50	4	5	0.753044	0.00293147	-0.409193	2.53291
Q9NQZ5	StAR-related lipid transfer protein 7, mitochondrial	STARD7	16	4	6	0.752707	0.0389462	-0.409841	1.40954
P18859	ATP synthase-coupling factor 6, mitochondrial	ATP5PF	58	8	19	0.750294	0.0142584	-0.414472	1.84593
P50416	Carnitine O-palmitoyltransferase 1, liver isoform	CPT1A	47	37	75	0.739262	0.00236868	-0.435842	2.62549
Q9Y241	HIG1 domain family member 1A, mitochondrial	HIGD1A	24	1	3	0.734348	0.022738	-0.445464	1.64325
Q9NZJ6	Ubiquinone biosynthesis O-methyltransferase, mitochondrial	COQ3	11	3	3	0.733353	0.00151055	-0.44742	2.82086
A1L188	NADH dehydrogenase [ubiquinone] 1 alpha subcomplex assembly factor 8	NDUFAF8	36	3	3	0.720117	0.0146516	-0.473696	1.83411
Q9P0J6	39S ribosomal protein L36, mitochondrial	MRPL36	6	1	1	0.700027	0.0419519	-0.514517	1.37725
Q9BUE6	Iron-sulfur cluster assembly 1 homolog, mitochondrial	ISCA1	12	1	1	0.695774	0.00871816	-0.52331	2.05958
P51530	DNA replication ATP-dependent helicase/nuclease DNA2	DNA2	3	3	3	0.683863	0.0464666	-0.54822	1.33286
O95168	NADH dehydrogenase [ubiquinone] 1 beta subcomplex subunit 4	NDUFB4	40	4	9	0.673684	0.00571088	-0.569856	2.2433
P60602	Reactive oxygen species modulator 1	ROMO1	13	1	1	0.662437	0.00137591	-0.594144	2.86141
P22570	NADPH:adrenodoxin oxidoreductase, mitochondrial	FDXR	73	28	45	0.660219	0.000722911	-0.598983	3.14091
O95571	Persulfide dioxygenase ETHE1, mitochondrial	ETHE1	55	9	19	0.643038	0.040161	-0.637024	1.3962
Q8TD30	Alanine aminotransferase 2	GPT2	36	15	17	0.625128	0.0426924	-0.677776	1.36965
Q9UHK6	Alpha-methylacyl-CoA racemase	AMACR	16	3	3	0.611501	0.0483209	-0.709573	1.31587
O14521	Succinate dehydrogenase [ubiquinone] cytochrome b small subunit, mitochondrial	SDHD	21	3	3	0.607385	0.0102027	-0.719316	1.99129
Q6PML9	Zinc transporter 9	SLC30A9	21	12	13	0.58731	0.0285214	-0.767806	1.54483

## Sheet: Autophagy proteins
Supplementary Table S3: Significantly changing autophagy proteins (p<0.05) with their accession numbers, gene symbols, coverage percetage, number of peptides, peptide spectrum matcheds (PSMs), fold changes and p-values and their logarithmic values.
Accession	Protein	Gene symbol	Coverage [%]	# Peptides	# PSMs	Fold change (ALG1-CDG/Controls)	p-value	log2FC	(Negative) log10p-value
Q9HC21	Mitochondrial thiamine pyrophosphate carrier	SLC25A19	10	3	3	0.840493	0.015151	-0.250693	1.81956
P21796	Voltage-dependent anion-selective channel protein 1	VDAC1	87	24	289	0.830737	0.0269797	-0.267536	1.56896
O15270	Serine palmitoyltransferase 2	SPTLC2	64	28	49	0.799001	0.00715891	-0.323731	2.14515
Q12983	BCL2/adenovirus E1B 19 kDa protein-interacting protein 3	BNIP3	10	3	3	0.631972	0.000113171	-0.662067	3.94627
P51397	Death-associated protein 1	DAP	51	4	6	2.17853	0.0141655	1.12336	1.84877
P40925	Malate dehydrogenase, cytoplasmic	MDH1	67	24	78	1.55907	0.029472	0.640688	1.53059
Q9UQN3	Charged multivesicular body protein 2b	CHMP2B	23	6	7	1.45819	0.046221	0.544178	1.33516
Q02750	Dual specificity mitogen-activated protein kinase kinase 1	MAP2K1	47	16	34	1.43914	0.0083777	0.52521	2.07688
P31749	RAC-alpha serine/threonine-protein kinase	AKT1	47	17	24	1.41914	0.0500335	0.505019	1.30074
Q15382	GTP-binding protein Rheb	RHEB	60	14	24	1.41486	0.00419447	0.500663	2.37732
Q15831	Serine/threonine-protein kinase STK11	STK11	13	4	4	1.38267	0.000622748	0.46746	3.20569
P68402	Platelet-activating factor acetylhydrolase IB subunit alpha2	PAFAH1B2	42	8	20	1.37308	0.0461346	0.457419	1.33597
Q9UHD9	Ubiquilin-2	UBQLN2	28	12	19	1.35276	0.0151204	0.435907	1.82044
Q8NCE2	Myotubularin-related protein 14	MTMR14	9	4	5	1.32403	0.04318	0.404937	1.36472
O95352	Ubiquitin-like modifier-activating enzyme ATG7	ATG7	39	18	30	1.31075	0.04015	0.390388	1.39631
O75351	Vacuolar protein sorting-associated protein 4B	VPS4B	47	16	32	1.30227	0.0366984	0.381029	1.43535
Q9BRG1	Vacuolar protein-sorting-associated protein 25	VPS25	72	11	16	1.2812	0.0083924	0.357494	2.07611
P53990	IST1 homolog	IST1	37	10	13	1.25853	0.0304682	0.331745	1.51615
Q9UMX0	Ubiquilin-1	UBQLN1	38	12	29	1.24899	0.0241091	0.320765	1.61782
O94817	Ubiquitin-like protein ATG12	ATG12	11	2	2	1.2284	0.0279118	0.29678	1.55421
Q9Y371	Endophilin-B1	SH3GLB1	43	16	29	1.22746	0.0254107	0.295675	1.59498
Q9H444	Charged multivesicular body protein 4b	CHMP4B	38	10	14	1.22136	0.0289792	0.288492	1.53791
Q9H9C1	Spermatogenesis-defective protein 39 homolog	VIPAS39	31	13	17	1.21784	0.0355045	0.28433	1.44972
Q99816	Tumor susceptibility gene 101 protein	TSG101	54	19	35	1.19766	0.00417888	0.26022	2.37894
Q9NP79	Vacuolar protein sorting-associated protein VTA1 homolog	VTA1	32	9	19	1.19247	0.0300971	0.253948	1.52148
Q96H20	Vacuolar-sorting protein SNF8	SNF8	59	9	16	1.17376	0.0147236	0.231141	1.83199
Q9HB90	Ras-related GTP-binding protein C	RRAGC	39	14	21	1.16912	0.0471414	0.225424	1.3266
Q8TDY2	RB1-inducible coiled-coil protein 1	RB1CC1	12	14	17	1.16507	0.0339873	0.220417	1.46868
Q9NRR5	Ubiquilin-4	UBQLN4	33	10	20	1.15893	0.000891749	0.212789	3.04976
Q13131	5'-AMP-activated protein kinase catalytic subunit alpha-1	PRKAA1	45	22	33	1.1546	0.0308266	0.207389	1.51107
Q9H1Y0	Autophagy protein 5	ATG5	26	5	6	1.13719	0.0198157	0.185474	1.70299
Q9UK41	Vacuolar protein sorting-associated protein 28 homolog	VPS28	63	12	22	1.12486	0.0106966	0.169751	1.97075
Q99570	Phosphoinositide 3-kinase regulatory subunit 4	PIK3R4	30	33	44	1.10595	0.0412929	0.14529	1.38412
O75143	Autophagy-related protein 13	ATG13	9	4	4	1.08881	0.0216571	0.122752	1.6644
Q9Y2L5	Trafficking protein particle complex subunit 8	TRAPPC8	30	34	38	0.949702	0.0407692	-0.0744529	1.38967
Q659C4	La-related protein 1B	LARP1B	16	15	17	0.91465	0.0243982	-0.128709	1.61264
Q9NYJ8	TGF-beta-activated kinase 1 and MAP3K7-binding protein 2	TAB2	9	5	6	0.901307	0.019789	-0.149909	1.70358
P78356	Phosphatidylinositol 5-phosphate 4-kinase type-2 beta	PIP4K2B	37	13	23	0.876408	0.0166009	-0.190325	1.77987
P51116	Fragile X mental retardation syndrome-related protein 2	FXR2	42	25	36	0.868479	0.0183515	-0.203438	1.73633
Q6P6C2	RNA demethylase ALKBH5	ALKBH5	43	12	21	0.836046	0.0197141	-0.258346	1.70522
Q7Z3C6	Autophagy-related protein 9A	ATG9A	21	13	18	0.826642	0.0391188	-0.274666	1.40761
P56589	Peroxisomal biogenesis factor 3	PEX3	37	9	14	0.822725	0.0207274	-0.281519	1.68345
Q9UEU0	Vesicle transport through interaction with t-SNAREs homolog 1B	VTI1B	49	10	14	0.807267	0.0405936	-0.308881	1.39154
O15269	Serine palmitoyltransferase 1	SPTLC1	70	27	57	0.80107	0.00387724	-0.319999	2.41148
Q13488	V-type proton ATPase 116 kDa subunit a3	TCIRG1	41	29	40	0.798261	0.0346782	-0.325067	1.45994
O00391	Sulfhydryl oxidase 1	QSOX1	21	12	14	0.790848	0.036111	-0.338528	1.44236
Q6PHR2	Serine/threonine-protein kinase ULK3	ULK3	3	1	1	0.78896	0.00454134	-0.341976	2.34282
Q96EB6	NAD-dependent protein deacetylase sirtuin-1	SIRT1	21	12	13	0.784121	0.0437208	-0.350853	1.35931
P08581	Hepatocyte growth factor receptor	MET	21	20	34	0.736953	0.0337713	-0.440355	1.47145
Q9NVM1	Protein eva-1 homolog B	EVA1B	35	2	5	0.715719	0.0114772	-0.482535	1.94017
Q96GF1	E3 ubiquitin-protein ligase RNF185	RNF185	17	4	8	0.710679	0.0337865	-0.49273	1.47126
Q6ZVL6	UPF0606 protein KIAA1549L	KIAA1549L	1	2	2	0.707477	0.0353345	-0.499244	1.4518
Q9BRK0	Receptor expression-enhancing protein 2	REEP2	10	1	1	0.6885	0.0440175	-0.538471	1.35637
Q96FJ2	Dynein light chain 2, cytoplasmic	DYNLL2	57	7	19	0.676097	0.0146278	-0.564698	1.83482
Q9BXS4	Transmembrane protein 59	TMEM59	23	5	6	0.595739	0.000997375	-0.747248	3.00114
P35749	Myosin-11	MYH11	17	38	213	0.560222	0.0135929	-0.83593	1.86669
P10915	Hyaluronan and proteoglycan link protein 1	HAPLN1	65	17	29	0.253918	0.0184392	-1.97757	1.73426
