# Supplementary material for: Dysregulated proteome and N-glycoproteome in ALG1-deficient fibroblasts
Source: Proteomics. Author manuscript; Available in PMC 2024 Aug 2. (PMC7616334; doi:10.1002/pmic.202400012)
Supplement: Table S4 [file EMS195230-supplement-Table_S4.xlsx]

## Sheet: Sheet1
Supplementary Table S4: LC-MS/MS data for all significantly glycopeptides showing their peptide information, protein, glycosylation site, glycan name, fold changes and p-values and their logarithmic values.
Peptides	Protein	Glycosylation site on protein	Glycan full name	Glycan abbreviation	Fold change (ALG1-CDG/Controls)	p-value	log2FC	(Negative) log10p-value
GGNVTLPCK	P10915|HPLN1_HUMAN	56	Hex9HexNAc2	H9N2	0.0975684	0.026425	-3.35744	1.57798
GGNVTLPCK	P10915|HPLN1_HUMAN	56	Hex10HexNAc2	H10N2	0.102089	0.0311188	-3.2921	1.50698
NASLAYVPDPYTQAFLTQAAR	Q9UBG0|MRC2_HUMAN	1157	Hex5HexNAc4Fuc1	H5N4F1	0.120401	0.0149787	-3.05408	1.82453
DTCTQECSYFNITKVESR	P05556|ITB1_HUMAN	669	Hex9HexNAc2	H9N2	0.14979	0.0194539	-2.73899	1.71099
NASLAYVPDPYTQAFLTQAAR	Q9UBG0|MRC2_HUMAN	1157	Hex5HexNAc4NeuAc1Fuc1	H5N4A1F1	0.157199	0.00120828	-2.66933	2.91783
RRDPGAAVPGAANASAQQPR	P28300|LYOX_HUMAN	81	Hex8HexNAc2	H8N2	0.194231	0.0141599	-2.36416	1.84894
LDCRHENTSSSPIQYEFSLTR	P04216|THY1_HUMAN	42	Hex5HexNAc4NeuAc2Fuc1	H5N4A2F1	0.223634	0.00535839	-2.16079	2.27097
LDCRHENTSSSPIQYEFSLTR	P04216|THY1_HUMAN	42	Hex6HexNAc5NeuAc2Fuc1	H6N5A2F1	0.241888	8.03931e-06	-2.04759	5.09478
RRDPGAAVPGAANASAQQPR	P28300|LYOX_HUMAN	81	Hex7HexNAc2	H7N2	0.251969	0.0270927	-1.98868	1.56715
IFNIDSGNGSIFTSK	P55285|CADH6_HUMAN	437	Hex5HexNAc4NeuAc1Fuc1	H5N4A1F1	0.266176	0.0377253	-1.90955	1.42337
QQMENYPKNNHTASILDR	P08962|CD63_HUMAN	130	Hex8HexNAc7NeuAc2Fuc1	H8N7A2F1	0.267081	0.00243122	-1.90465	2.61417
NKGCSSSTSVLLTLDNNVVNGSSPAIR	P07996|TSP1_HUMAN	248	Hex9HexNAc2	H9N2	0.277041	0.0253794	-1.85183	1.59552
GGNVTLPCK	P10915|HPLN1_HUMAN	56	Hex5HexNAc4NeuAc2Fuc1	H5N4A2F1	0.281008	0.00152448	-1.83132	2.81688
NKDYYIISTSNGSLEGLDNQEGGVCQTR	P52799|EFNB2_HUMAN	139	Hex5HexNAc4NeuAc2Fuc1	H5N4A2F1	0.286984	0.0369013	-1.80096	1.43296
DTCTQECSYFNITKVESR	P05556|ITB1_HUMAN	669	Hex6HexNAc5NeuAc1Fuc1	H6N5A1F1	0.287854	0.000477972	-1.79659	3.3206
SSCGKENTSDPSLVIAFGR	P11279|LAMP1_HUMAN	84	Hex7HexNAc6NeuAc3Fuc1	H7N6A3F1	0.306773	0.00435248	-1.70476	2.36126
NKGCSSSTSVLLTLDNNVVNGSSPAIR	P07996|TSP1_HUMAN	248	Hex8HexNAc2	H8N2	0.3205	0.0113141	-1.6416	1.94638
DTCTQECSYFNITKVESR	P05556|ITB1_HUMAN	669	Hex5HexNAc4Fuc1	H5N4F1	0.339438	0.00212717	-1.55878	2.6722
ILILPSVTRNETGPYECEIR	Q15238|PSG5_HUMAN	210	Hex5HexNAc4NeuAc2Fuc1	H5N4A2F1	0.344473	0.0198436	-1.53754	1.70238
NAIKEGDNITLK	Q13740|CD166_HUMAN	265	Hex5HexNAc4NeuAc2Fuc1	H5N4A2F1	0.347846	0.00610448	-1.52348	2.21435
RRDPGAAVPGAANASAQQPR	P28300|LYOX_HUMAN	81	Hex9HexNAc2	H9N2	0.351759	0.0147162	-1.50734	1.8322
ILLTCSLNDSATEVTGHR	P35613|BASI_HUMAN	160	Hex6HexNAc5NeuAc3Fuc1	H6N5A3F1	0.353247	0.0466521	-1.50125	1.33113
TASVSINQTEPPKVR	P29317|EPHA2_HUMAN	435	Hex5HexNAc4NeuAc2Fuc1	H5N4A2F1	0.357301	0.00531518	-1.48479	2.27448
VNVTVEDER	P13726|TF_HUMAN	156	Hex6HexNAc3	H6N3	0.358127	0.0311966	-1.48146	1.50589
SENASLVLSSSNQKR	P56199|ITA1_HUMAN	1113	Hex9HexNAc2	H9N2	0.366709	0.0293008	-1.44729	1.53312
GCSSSTSVLLTLDNNVVNGSSPAIR	P07996|TSP1_HUMAN	248	Hex10HexNAc2	H10N2	0.367751	0.0146042	-1.4432	1.83552
THANGSIK	Q07954|LRP1_HUMAN	2117	Hex6HexNAc3NeuAc1	H6N3A1	0.37037	0.0123789	-1.43296	1.90732
DTCTQECSYFNITKVESR	P05556|ITB1_HUMAN	669	Hex8HexNAc2	H8N2	0.372619	0.0100359	-1.42423	1.99844
NAIKEGDNITLK	Q13740|CD166_HUMAN	265	Hex6HexNAc5NeuAc3Fuc1	H6N5A3F1	0.373339	0.0332852	-1.42144	1.47775
ITDSEDKALMNGSESR	P35613|BASI_HUMAN	268	Hex5HexNAc4NeuAc1Fuc1	H5N4A1F1	0.378136	0.00469544	-1.40302	2.32832
SPENISVVEK	Q96RW7|HMCN1_HUMAN	2395	Hex9HexNAc2	H9N2	0.379641	0.00291974	-1.39729	2.53466
AEFNITLIHPK	P15144|AMPN_HUMAN	234	Hex7HexNAc6NeuAc1Fuc1	H7N6A1F1	0.382543	0.00289477	-1.38631	2.53839
GGNVTLPCK	P10915|HPLN1_HUMAN	56	Hex5HexNAc4Fuc2	H5N4F2	0.385005	0.0458747	-1.37705	1.33843
NKDYYIISTSNGSLEGLDNQEGGVCQTR	P52799|EFNB2_HUMAN	139	Hex5HexNAc4NeuAc1Fuc2	H5N4A1F2	0.386581	0.0134662	-1.37116	1.87075
GYPGDEGGPGERGPPGVNGTQGFQGCPGQR	P12111|CO6A3_HUMAN	2079	Hex8HexNAc2	H8N2	0.393641	0.0346181	-1.34505	1.4607
VNVTVEDER	P13726|TF_HUMAN	156	Hex6HexNAc4	H6N4	0.394737	0.000841137	-1.34104	3.07513
AEFNITLIHPK	P15144|AMPN_HUMAN	234	Hex7HexNAc6NeuAc3Fuc3	H7N6A3F3	0.395973	0.0160771	-1.33653	1.79379
SRTNFTSK	P04216|THY1_HUMAN	79	Hex4HexNAc3Fuc1	H4N3F1	0.399861	0.00359436	-1.32243	2.44438
VNVTVEDER	P13726|TF_HUMAN	156	Hex9HexNAc2	H9N2	0.403922	0.0032228	-1.30785	2.49177
ANATIEVK	Q9Y639|NPTN_HUMAN	229	Hex9HexNAc2	H9N2	0.404492	0.0165494	-1.30582	1.78122
DIENLKDASSFLAEWQNITK	P08195|4F2_HUMAN	365	Hex6HexNAc5NeuAc1Fuc1	H6N5A1F1	0.406542	0.0363826	-1.29852	1.43911
SRTNFTSK	P04216|THY1_HUMAN	79	Hex4HexNAc3NeuAc1Fuc1	H4N3A1F1	0.410742	0.0244465	-1.28369	1.61178
VNVTVEDER	P13726|TF_HUMAN	156	Hex5HexNAc3	H5N3	0.414752	0.0481463	-1.26968	1.31744
VNVTVEDER	P13726|TF_HUMAN	156	Hex4HexNAc2	H4N2	0.420281	0.0203721	-1.25058	1.69096
NASLAYVPDPYTQAFLTQAAR	Q9UBG0|MRC2_HUMAN	1157	Hex5HexNAc3NeuAc1Fuc1	H5N3A1F1	0.4273	0.0402308	-1.22668	1.39544
DIENLKDASSFLAEWQNITK	P08195|4F2_HUMAN	365	Hex5HexNAc4NeuAc1Fuc1	H5N4A1F1	0.430927	0.0351389	-1.21449	1.45421
QIVENFSPNQTK	O94856|NFASC_HUMAN	988	Hex5HexNAc4Fuc1	H5N4F1	0.435018	0.00951517	-1.20085	2.02158
ATTNNSVLQK	Q15389|ANGP1_HUMAN	243	Hex9HexNAc2	H9N2	0.437451	0.00357951	-1.19281	2.44618
TVYLYPNQTGLPDPLSR	P16112|PGCA_HUMAN	658	Hex5HexNAc4NeuAc1Fuc1	H5N4A1F1	0.444976	0.0266545	-1.1682	1.57423
GGNVTLPCK	P10915|HPLN1_HUMAN	56	Hex6HexNAc5NeuAc2Fuc1	H6N5A2F1	0.447626	0.0171482	-1.15963	1.76578
QHTVTTTTKGENFTETDVK	P04156|PRIO_HUMAN	197	Hex5HexNAc4NeuAc1Fuc2	H5N4A1F2	0.451982	0.00598105	-1.14566	2.22322
GYPCGGNKTASSVIELTCTK	P11717|MPRI_HUMAN	2085	Hex5HexNAc4NeuAc1Fuc1	H5N4A1F1	0.45574	0.00147559	-1.13372	2.83103
GVFITNETGQPLIGK	P10253|LYAG_HUMAN	470	Hex6HexNAc2	H6N2	0.456533	0.00267622	-1.13121	2.57248
NDRNSSDETFLK	Q14956|GPNMB_HUMAN	249	Hex4HexNAc3NeuAc2Fuc1	H4N3A2F1	0.456747	0.00883245	-1.13053	2.05392
LIDNNKTEKEILDAFDK	P07602|SAP_HUMAN	332	Hex2HexNAc2Fuc1	H2N2F1	0.458362	0.0255464	-1.12544	1.59267
SENASLVLSSSNQKR	P56199|ITA1_HUMAN	1113	Hex8HexNAc2	H8N2	0.458858	0.0324405	-1.12388	1.48891
VNVTVEDER	P13726|TF_HUMAN	156	Hex6HexNAc4NeuAc1	H6N4A1	0.459605	0.0137043	-1.12153	1.86314
NVTVNILNDQTK	Q92629|SGCD_HUMAN	108	Hex6HexNAc3NeuAc1	H6N3A1	0.4635	0.0392521	-1.10936	1.40614
SRTNFTSK	P04216|THY1_HUMAN	79	Hex5HexNAc4Fuc1	H5N4F1	0.466184	0.00421352	-1.10103	2.37535
QQMENYPKNNHTASILDR	P08962|CD63_HUMAN	130	Hex6HexNAc5NeuAc3Fuc1	H6N5A3F1	0.466245	0.00289353	-1.10084	2.53857
VPPTLEVTQQPVRAENQVNVTCQVR	P78324|SHPS1_HUMAN	270	Hex7HexNAc2	H7N2	0.471594	0.0265909	-1.08438	1.57527
NMSFVNDLTVTQDGRK	Q9HDC9|APMAP_HUMAN	196	Hex8HexNAc2	H8N2	0.474466	0.00393805	-1.07562	2.40472
ALNTSQLK	Q8IYK4|GT252_HUMAN	382	Hex8HexNAc2	H8N2	0.475093	0.019075	-1.07372	1.71954
VNVTVEDER	P13726|TF_HUMAN	156	Hex5HexNAc4	H5N4	0.475783	0.000593543	-1.07162	3.22655
WLCDGDNDCGNSEDESNATCSAR	Q07954|LRP1_HUMAN	928	Hex5HexNAc4NeuAc2Fuc1	H5N4A2F1	0.475836	0.0367802	-1.07146	1.43439
LWLPVNLTWADLEDRDGR	Q96G23|CERS2_HUMAN	19	Hex8HexNAc2	H8N2	0.476817	0.00399561	-1.06849	2.39842
VNVTVEDER	P13726|TF_HUMAN	156	Hex3HexNAc2	H3N2	0.477032	0.0298555	-1.06784	1.52498
LSTTECVDAGGESHANNTK	Q92626|PXDN_HUMAN	1425	Hex9HexNAc2	H9N2	0.478318	0.0191201	-1.06396	1.71851
GGNVTLPCK	P10915|HPLN1_HUMAN	56	Hex5HexNAc4NeuAc2	H5N4A2	0.478328	0.00474148	-1.06393	2.32409
AMSSNETAAYK	Q8TCJ2|STT3B_HUMAN	641	Hex10HexNAc2	H10N2	0.47943	0.0356835	-1.06061	1.44753
VNVTVEDER	P13726|TF_HUMAN	156	HexNAc1	N1	0.480796	0.0128807	-1.0565	1.89006
GLCVNASAVSR	P17936|IBP3_HUMAN	116	Hex9HexNAc2	H9N2	0.481233	0.0292947	-1.05519	1.53321
LSTTECVDAGGESHANNTK	Q92626|PXDN_HUMAN	1425	Hex8HexNAc2	H8N2	0.484029	0.0180292	-1.04683	1.74402
YVAFNGTK	O94856|NFASC_HUMAN	973	Hex5HexNAc3NeuAc1	H5N3A1	0.48493	0.00846908	-1.04415	2.07216
TGALTVQNTTQLR	Q14517|FAT1_HUMAN	1940	Hex9HexNAc2	H9N2	0.486638	0.0159628	-1.03908	1.79689
KENSSEICSNNGECVCGQCVCR	P05556|ITB1_HUMAN	520	Hex8HexNAc2	H8N2	0.487293	0.00184208	-1.03714	2.73469
MEAVQKINYTVPQSGTFK	Q6YHK3|CD109_HUMAN	419	Hex5HexNAc4NeuAc1Fuc1	H5N4A1F1	0.488978	0.0248494	-1.03216	1.60468
DGTPLSDGQSNHTVSSK	Q13308|PTK7_HUMAN	175	Hex6HexNAc5NeuAc3Fuc1	H6N5A3F1	0.489247	0.0331659	-1.03136	1.47931
DQCIVDDITYNVNDTFHKR	P02751|FINC_HUMAN	528	Hex5HexNAc4NeuAc1Fuc1	H5N4A1F1	0.491205	0.00276125	-1.0256	2.55889
GYPGDEGGPGERGPPGVNGTQGFQGCPGQR	P12111|CO6A3_HUMAN	2079	Hex9HexNAc2	H9N2	0.491228	0.0232181	-1.02554	1.63417
NKGCSSSTSVLLTLDNNVVNGSSPAIR	P07996|TSP1_HUMAN	248	HexNAc1	N1	0.49386	0.0287407	-1.01783	1.5415
QHTVTTTTKGENFTETDVK	P04156|PRIO_HUMAN	197	Hex6HexNAc5NeuAc3Fuc1	H6N5A3F1	0.49462	0.0416876	-1.01561	1.37999
SRTNFTSK	P04216|THY1_HUMAN	79	Hex3HexNAc3Fuc2	H3N3F2	0.495244	0.0482565	-1.01379	1.31644
GLCVNASAVSR	P17936|IBP3_HUMAN	116	Hex10HexNAc2	H10N2	0.49549	0.00628089	-1.01307	2.20198
KDTCTQECSYFNITK	P05556|ITB1_HUMAN	669	Hex10HexNAc2	H10N2	0.500108	0.00121874	-0.999689	2.91409
NYTADYDKTLIFNK	O75477|ERLN1_HUMAN	108	Hex9HexNAc2	H9N2	0.502832	0.0186687	-0.991852	1.72889
NANSSPVASTTPSASATTNPASATTLDQSK	P15144|AMPN_HUMAN	42	Hex4HexNAc4NeuAc1	H4N4A1	0.505271	0.0204084	-0.98487	1.69019
ITSNATSDLNIK	Q16585|SGCB_HUMAN	211	Hex6HexNAc5NeuAc1	H6N5A1	0.505306	0.0129947	-0.984772	1.88623
IAPASNVSHTVVLRPLK	P43308|SSRB_HUMAN	88	Hex8HexNAc2	H8N2	0.505571	0.0178627	-0.984015	1.74805
RGSKDNATDSVPLR	Q07954|LRP1_HUMAN	2127	Hex6HexNAc5NeuAc3Fuc1	H6N5A3F1	0.505585	0.0260885	-0.983976	1.58355
NANSSPVASTTPSASATTNPASATTLDQSK	P15144|AMPN_HUMAN	42	Hex4HexNAc4Fuc2	H4N4F2	0.507874	0.0210028	-0.977457	1.67772
AEFNITLIHPK	P15144|AMPN_HUMAN	234	Hex5HexNAc4NeuAc2Fuc3	H5N4A2F3	0.509384	0.028179	-0.973173	1.55007
VNVTVEDER	P13726|TF_HUMAN	156	Hex4HexNAc3	H4N3	0.510234	0.00873891	-0.970769	2.05854
AEFNITLIHPK	P15144|AMPN_HUMAN	234	Hex6HexNAc5NeuAc1	H6N5A1	0.510682	0.0271194	-0.969502	1.56672
ALNTSQLK	Q8IYK4|GT252_HUMAN	382	Hex9HexNAc2	H9N2	0.511119	0.0354139	-0.968269	1.45083
KDTCTQECSYFNITK	P05556|ITB1_HUMAN	669	Hex7HexNAc2	H7N2	0.511521	0.00203828	-0.967133	2.69074
WLCDGDNDCGNSEDESNATCSAR	Q07954|LRP1_HUMAN	928	Hex5HexNAc4Fuc1	H5N4F1	0.511792	0.0048926	-0.966369	2.31046
LTNVTFPTGVVTNLHGDMDK	Q9P273|TEN3_HUMAN	1640	Hex9HexNAc2	H9N2	0.512849	0.0182641	-0.963394	1.7384
WLCDGDNDCGNSEDESNATCSAR	Q07954|LRP1_HUMAN	928	Hex10HexNAc2	H10N2	0.51476	0.0117148	-0.958028	1.93126
ENSSEICSNNGECVCGQCVCR	P05556|ITB1_HUMAN	520	Hex8HexNAc2	H8N2	0.514803	0.00111869	-0.957909	2.95129
NANSSPVASTTPSASATTNPASATTLDQSK	P15144|AMPN_HUMAN	42	Hex6HexNAc5NeuAc1Fuc1	H6N5A1F1	0.514925	0.00062295	-0.957565	3.20555
IIISPEENVTLTCTAENQLER	Q13740|CD166_HUMAN	480	Hex10HexNAc2	H10N2	0.514981	0.000887086	-0.957408	3.05203
TCEECLKNVSCLWCNTNK	P53801|PTTG_HUMAN	54	Hex8HexNAc2	H8N2	0.51537	0.0209093	-0.956321	1.67966
GGNVTLPCK	P10915|HPLN1_HUMAN	56	Hex3HexNAc3Fuc1	H3N3F1	0.516513	0.0224548	-0.953125	1.64869
TQDEILFSNSTR	Q6YHK3|CD109_HUMAN	118	Hex5HexNAc4Fuc1	H5N4F1	0.519862	0.0165525	-0.9438	1.78114
AEFNITLIHPK	P15144|AMPN_HUMAN	234	Hex3HexNAc3	H3N3	0.520764	0.017944	-0.941298	1.74608
KENSSEICSNNGECVCGQCVCR	P05556|ITB1_HUMAN	520	Hex7HexNAc2	H7N2	0.521441	0.00895607	-0.939425	2.04788
IDGGPVILLQAGTPHNLTCR	Q96J84|KIRR1_HUMAN	140	Hex4HexNAc3NeuAc1Fuc1	H4N3A1F1	0.521515	0.0279857	-0.93922	1.55306
VTPACNTSLPAQR	Q9UBG0|MRC2_HUMAN	69	Hex9HexNAc2	H9N2	0.521889	0.00836201	-0.938184	2.07769
NANSSPVASTTPSASATTNPASATTLDQSK	P15144|AMPN_HUMAN	42	Hex5HexNAc5NeuAc1	H5N5A1	0.522085	0.0106625	-0.937644	1.97214
SRTNFTSK	P04216|THY1_HUMAN	79	Hex5HexNAc4NeuAc1Fuc1	H5N4A1F1	0.522871	0.00207904	-0.935473	2.68214
QQMENYPKNNHTASILDR	P08962|CD63_HUMAN	130	Hex6HexNAc5NeuAc2Fuc1	H6N5A2F1	0.524688	0.00102953	-0.930469	2.98736
ICPQGYTCCTSEMEENLANR	P35052|GPC1_HUMAN	79	Hex5HexNAc4Fuc1	H5N4F1	0.524941	0.0403684	-0.929774	1.39396
TQDEILFSNSTR	Q6YHK3|CD109_HUMAN	118	Hex6HexNAc5NeuAc2	H6N5A2	0.527778	0.0101249	-0.921997	1.99461
LRNPCTSEQNCTSPFSYK	P05556|ITB1_HUMAN	212	Hex7HexNAc6NeuAc1Fuc1	H7N6A1F1	0.528875	0.00672015	-0.919	2.17262
LNLQTSTSIPNVTEMK	P17301|ITA2_HUMAN	105	Hex5HexNAc4NeuAc2Fuc1	H5N4A2F1	0.529412	0.0440744	-0.917538	1.35581
LSVENNKTSITSDIGMQFFDPR	Q16585|SGCB_HUMAN	158	Hex5HexNAc4NeuAc1Fuc1	H5N4A1F1	0.531141	0.0392302	-0.912834	1.40638
VSCPIMPCSNATVPDGECCPR	P07996|TSP1_HUMAN	360	Hex6HexNAc5NeuAc1Fuc1	H6N5A1F1	0.533333	0.0168838	-0.906891	1.77253
VENFSVAGK	Q9Y6Q2|STON1_HUMAN	337	Hex5HexNAc4NeuAc2	H5N4A2	0.533944	0.0243932	-0.90524	1.61273
IGPFANTTK	Q9P273|TEN3_HUMAN	2124	Hex5HexNAc4NeuAc2Fuc1	H5N4A2F1	0.534853	0.00790994	-0.902787	2.10183
DGTPLSDGQSNHTVSSK	Q13308|PTK7_HUMAN	175	Hex5HexNAc4NeuAc2Fuc1	H5N4A2F1	0.535104	0.0190197	-0.902108	1.7208
GSQWSDIEEFCNR	P08174|DAF_HUMAN	95	Hex4HexNAc3NeuAc1	H4N3A1	0.536349	0.0449233	-0.898756	1.34753
KLNLDGSNYTLLK	Q07954|LRP1_HUMAN	3048	Hex9HexNAc2	H9N2	0.538028	0.0132257	-0.894246	1.87858
LTSCATNASICGDEAR	Q07954|LRP1_HUMAN	3788	Hex10HexNAc2	H10N2	0.538283	0.00279175	-0.893563	2.55412
NANSSPVASTTPSASATTNPASATTLDQSK	P15144|AMPN_HUMAN	42	Hex4HexNAc4NeuAc2	H4N4A2	0.53871	0.0302947	-0.89242	1.51863
HLNGTITAK	Q6YHK3|CD109_HUMAN	247	Hex7HexNAc2	H7N2	0.539554	0.0324613	-0.890161	1.48863
LDCRHENTSSSPIQYEFSLTR	P04216|THY1_HUMAN	42	Hex5HexNAc4Fuc1	H5N4F1	0.539967	0.0379707	-0.889056	1.42055
GGNVTLPCK	P10915|HPLN1_HUMAN	56	Hex7HexNAc2	H7N2	0.541703	0.027066	-0.884425	1.56758
HENTSSSPIQYEFSLTR	P04216|THY1_HUMAN	42	Hex6HexNAc5NeuAc2Fuc1	H6N5A2F1	0.542056	0.00491124	-0.883486	2.30881
YFFNVSDEAALLEK	P17301|ITA2_HUMAN	343	Hex5HexNAc4NeuAc2	H5N4A2	0.542385	0.043101	-0.88261	1.36551
LGGFTQENNTIDSGELDIGRR	Q9P273|TEN3_HUMAN	380	Hex5HexNAc4Fuc1	H5N4F1	0.542507	0.0128669	-0.882287	1.89053
TASCSNVTCWLK	P17301|ITA2_HUMAN	1057	Hex5HexNAc4Fuc1	H5N4F1	0.542875	0.0376546	-0.881308	1.42418
LANNTHQHVFDDLR	Q99523|SORT_HUMAN	98	Hex6HexNAc5NeuAc3Fuc1	H6N5A3F1	0.54386	0.0447406	-0.878694	1.3493
EDAQINTTIGSVTAQDPDAAR	P55285|CADH6_HUMAN	399	Hex5HexNAc4NeuAc1Fuc1	H5N4A1F1	0.546005	0.00175009	-0.873014	2.75694
TNMSLGLILTR	P17301|ITA2_HUMAN	112	Hex9HexNAc2	H9N2	0.547725	0.0243762	-0.868477	1.61303
VDCTANTNTCNK	P30101|PDIA3_HUMAN	90	Hex6HexNAc2	H6N2	0.548087	0.00405789	-0.867524	2.3917
ANATIEVK	Q9Y639|NPTN_HUMAN	229	Hex8HexNAc2	H8N2	0.548671	0.00812569	-0.865986	2.09014
KKNITK	Q6YHK3|CD109_HUMAN	279	Hex6HexNAc2	H6N2	0.548728	0.0286786	-0.865838	1.54244
KENSSEICSNNGECVCGQCVCR	P05556|ITB1_HUMAN	520	Hex10HexNAc2	H10N2	0.549223	0.0269673	-0.864537	1.56916
TQDEILFSNSTR	Q6YHK3|CD109_HUMAN	118	Hex3HexNAc3	H3N3	0.550705	0.0450801	-0.860649	1.34602
ETGKEAYNVSYAWK	Q5VU97|CAHD1_HUMAN	587	Hex5HexNAc4NeuAc2	H5N4A2	0.552316	0.00196914	-0.856435	2.70572
GETASLLCNISVR	Q969P0|IGSF8_HUMAN	463	Hex5HexNAc4NeuAc1Fuc1	H5N4A1F1	0.554094	0.0313369	-0.851798	1.50394
RLSAVNSIFLSHNNTK	P48960|AGRE5_HUMAN	453	Hex5HexNAc4Fuc1	H5N4F1	0.554328	0.0177646	-0.851189	1.75044
GSQWSDIEEFCNR	P08174|DAF_HUMAN	95	Hex5HexNAc4NeuAc2Fuc1	H5N4A2F1	0.55618	0.0468485	-0.846377	1.3293
YSVANDTGFVDIPK	P07711|CATL1_HUMAN	221	Hex2HexNAc2	H2N2	0.556901	0.0397049	-0.844508	1.40116
FVEQNETAINITTYPDQENNK	Q12841|FSTL1_HUMAN	175	Hex11HexNAc8	H11N8	0.560241	0.0222404	-0.835881	1.65286
GGCVALATGSAMGLWEVKNCTSFR	Q9UBG0|MRC2_HUMAN	634	Hex5HexNAc4NeuAc1Fuc1	H5N4A1F1	0.560811	0.00733426	-0.834414	2.13464
EAWNNVTVWGSR	O94856|NFASC_HUMAN	778	Hex5HexNAc4NeuAc2Fuc1	H5N4A2F1	0.561644	0.0237385	-0.832273	1.62455
LNGTDPIVAADSKR	Q07954|LRP1_HUMAN	4075	Hex6HexNAc3NeuAc1	H6N3A1	0.562362	0.0313146	-0.83043	1.50425
IVDVNLTSEGKVK	Q9HD45|TM9S3_HUMAN	174	Hex5HexNAc4NeuAc2	H5N4A2	0.562764	0.00505475	-0.829399	2.2963
VDCTANTNTCNK	P30101|PDIA3_HUMAN	90	Hex5HexNAc2	H5N2	0.566555	0.000522586	-0.819713	3.28184
WLCDGDNDCGNSEDESNATCSAR	Q07954|LRP1_HUMAN	928	Hex8HexNAc2	H8N2	0.567219	0.0198058	-0.818022	1.70321
VNVTVEDER	P13726|TF_HUMAN	156	Hex5HexNAc4NeuAc2	H5N4A2	0.567376	0.00244481	-0.817623	2.61175
DYYIISTSNGSLEGLDNQEGGVCQTR	P52799|EFNB2_HUMAN	139	Hex5HexNAc4NeuAc1Fuc1	H5N4A1F1	0.568445	0.00641254	-0.814906	2.19297
GGNVTLPCK	P10915|HPLN1_HUMAN	56	Hex6HexNAc5NeuAc1Fuc1	H6N5A1F1	0.568627	0.0133632	-0.814444	1.87409
HNNDTQHIWESDSNEFSVIADPR	P14625|ENPL_HUMAN	217	Hex8HexNAc2	H8N2	0.568981	0.0103787	-0.813547	1.98386
HLNGTITAK	Q6YHK3|CD109_HUMAN	247	Hex8HexNAc2	H8N2	0.569101	0.0130729	-0.813242	1.88363
LSTTECVDAGGESHANNTK	Q92626|PXDN_HUMAN	1425	Hex5HexNAc2	H5N2	0.569832	0.0107723	-0.81139	1.96769
LSTTECVDAGGESHANNTK	Q92626|PXDN_HUMAN	1425	Hex7HexNAc2	H7N2	0.569909	0.0122087	-0.811197	1.91333
AEPPLNASASDQGEK	Q9Y4L1|HYOU1_HUMAN	931	Hex3HexNAc2Fuc1	H3N2F1	0.570926	0.0259362	-0.808624	1.58609
FLEAGIYEVPIIITDSGNPPKSNISILR	P19022|CADH2_HUMAN	692	Hex5HexNAc4NeuAc1Fuc1	H5N4A1F1	0.571776	0.0469289	-0.806478	1.32856
ALSPNSTISSAPK	Q9UH99|SUN2_HUMAN	636	Hex8HexNAc2	H8N2	0.571922	0.0136506	-0.806109	1.86485
SANASFNIK	Q13308|PTK7_HUMAN	116	Hex9HexNAc2	H9N2	0.571958	0.0193519	-0.806018	1.71328
GSSVILNCSAYSEPSPK	Q92859|NEO1_HUMAN	73	Hex5HexNAc4NeuAc2	H5N4A2	0.572843	0.0404646	-0.803788	1.39292
LNLQTSTSIPNVTEMK	P17301|ITA2_HUMAN	105	Hex5HexNAc4NeuAc1Fuc1	H5N4A1F1	0.573607	0.0149266	-0.801864	1.82604
VNTTTVNIDVSDVNDNAPVFSR	Q14517|FAT1_HUMAN	3422	Hex9HexNAc2	H9N2	0.574904	0.0045458	-0.798607	2.34239
SCGECIQAGPNCGWCTNSTFLQEGMPTSAR	P05556|ITB1_HUMAN	50	Hex9HexNAc2	H9N2	0.575309	0.0444332	-0.797592	1.35229
SRTNFTSK	P04216|THY1_HUMAN	79	Hex4HexNAc4Fuc1	H4N4F1	0.575479	0.00524784	-0.797164	2.28002
QSGDVTCNCTDGR	Q07954|LRP1_HUMAN	4364	Hex9HexNAc2	H9N2	0.578755	0.00339505	-0.788976	2.46915
CCGAANYTDWEKIPSMSK	P08962|CD63_HUMAN	150	Hex7HexNAc6NeuAc2Fuc1	H7N6A2F1	0.57919	0.0283973	-0.787892	1.54672
MEAVQKINYTVPQSGTFK	Q6YHK3|CD109_HUMAN	419	Hex6HexNAc5NeuAc2	H6N5A2	0.58034	0.0164161	-0.785029	1.78473
ANTTQPGIVEGGQVLK	P06756|ITAV_HUMAN	74	Hex5HexNAc3NeuAc1	H5N3A1	0.58124	0.0396746	-0.782795	1.40149
ILLTCSLNDSATEVTGHR	P35613|BASI_HUMAN	160	Hex11HexNAc7Fuc1	H11N7F1	0.58147	0.0320979	-0.782224	1.49352
DTCTQECSYFNITK	P05556|ITB1_HUMAN	669	Hex8HexNAc2	H8N2	0.582765	0.000554452	-0.779013	3.25614
DTCTQECSYFNITK	P05556|ITB1_HUMAN	669	Hex10HexNAc2	H10N2	0.583213	0.0064956	-0.777905	2.18738
DQCIVDDITYNVNDTFHK	P02751|FINC_HUMAN	528	Hex10HexNAc2	H10N2	0.584229	0.0440278	-0.775393	1.35627
GVTHLNISGLK	Q07954|LRP1_HUMAN	3953	Hex5HexNAc4NeuAc2Fuc1	H5N4A2F1	0.584425	0.0269273	-0.774911	1.56981
QVYNLTVR	Q14517|FAT1_HUMAN	998	Hex5HexNAc4NeuAc1	H5N4A1	0.585603	0.0238197	-0.772005	1.62306
AEFNITLIHPK	P15144|AMPN_HUMAN	234	Hex6HexNAc5NeuAc2Fuc3	H6N5A2F3	0.586572	0.0126356	-0.769619	1.89841
AEFNITLIHPK	P15144|AMPN_HUMAN	234	Hex4HexNAc2	H4N2	0.590164	0.0124575	-0.760812	1.90457
KDNTTVTR	P11279|LAMP1_HUMAN	249	Hex4HexNAc3NeuAc1Fuc1	H4N3A1F1	0.590883	0.0217055	-0.759057	1.66343
SRTNFTSK	P04216|THY1_HUMAN	79	Hex3HexNAc3Fuc1	H3N3F1	0.593216	0.00251417	-0.753371	2.5996
IGPFANTTK	Q9P273|TEN3_HUMAN	2124	Hex9HexNAc2	H9N2	0.594059	0.00683369	-0.751321	2.16534
DPGAAVPGAANASAQQPR	P28300|LYOX_HUMAN	81	Hex3HexNAc2	H3N2	0.594817	0.000848346	-0.749481	3.07143
KDTCTQECSYFNITK	P05556|ITB1_HUMAN	669	Hex6HexNAc4Fuc1	H6N4F1	0.594896	0.0191046	-0.74929	1.71886
KDTCTQECSYFNITK	P05556|ITB1_HUMAN	669	Hex8HexNAc2	H8N2	0.595395	0.00209871	-0.748082	2.67805
ELYNGTADITLR	Q92508|PIEZ1_HUMAN	2294	Hex9HexNAc2	H9N2	0.595722	0.0364693	-0.747289	1.43807
KLNLDGSNYTLLK	Q07954|LRP1_HUMAN	3048	Hex7HexNAc6NeuAc1Fuc1	H7N6A1F1	0.59589	0.00362044	-0.746881	2.44124
LSTTECVDAGGESHANNTK	Q92626|PXDN_HUMAN	1425	Hex6HexNAc2	H6N2	0.599261	0.0492641	-0.738743	1.30747
GGNVTLPCK	P10915|HPLN1_HUMAN	56	Hex4HexNAc3NeuAc1Fuc1	H4N3A1F1	0.601671	0.00168176	-0.732953	2.77423
WLCDGDNDCGNSEDESNATCSAR	Q07954|LRP1_HUMAN	928	Hex9HexNAc2	H9N2	0.602055	0.00187157	-0.732032	2.72779
KDTCTQECSYFNITK	P05556|ITB1_HUMAN	669	Hex9HexNAc2	H9N2	0.602602	0.00135006	-0.730723	2.86965
VDIIVANLTVTDKDQPHTPAWNAVYR	P19022|CADH2_HUMAN	402	Hex5HexNAc4NeuAc1Fuc3	H5N4A1F3	0.603266	0.0264806	-0.729134	1.57707
INGSANFSFNDEEMK	Q6YHK3|CD109_HUMAN	287	Hex8HexNAc2	H8N2	0.603416	0.0322358	-0.728776	1.49166
FGTCSQLCNNTK	Q07954|LRP1_HUMAN	3839	Hex10HexNAc2	H10N2	0.603488	0.0021451	-0.728604	2.66855
KENSSEICSNNGECVCGQCVCR	P05556|ITB1_HUMAN	520	HexNAc1	N1	0.604305	0.0060163	-0.726652	2.22067
IKLDNYSTQELGK	P21589|5NTD_HUMAN	333	Hex5HexNAc4NeuAc2Fuc1	H5N4A2F1	0.604675	0.0410234	-0.725768	1.38697
VDCTANTNTCNK	P30101|PDIA3_HUMAN	90	Hex8HexNAc2	H8N2	0.604731	0.00540709	-0.725634	2.26704
AEFNITLIHPK	P15144|AMPN_HUMAN	234	Hex6HexNAc5	H6N5	0.605726	0.0303233	-0.723262	1.51822
HENTSSSPIQYEFSLTR	P04216|THY1_HUMAN	42	Hex7HexNAc6NeuAc2Fuc1	H7N6A2F1	0.605735	0.0203463	-0.723242	1.69151
KDNTTVTR	P11279|LAMP1_HUMAN	249	Hex4HexNAc3Fuc1	H4N3F1	0.606661	0.0265467	-0.721037	1.57599
NNVITLNITGK	P16278|BGAL_HUMAN	464	Hex6HexNAc3NeuAc1	H6N3A1	0.607727	0.00166166	-0.718506	2.77946
ALSPNSTISSAPK	Q9UH99|SUN2_HUMAN	636	Hex6HexNAc2	H6N2	0.607933	0.0324568	-0.718016	1.48869
LGGFTQENNTIDSGELDIGRR	Q9P273|TEN3_HUMAN	380	Hex5HexNAc4NeuAc2Fuc1	H5N4A2F1	0.608989	0.0195418	-0.715512	1.70903
NVTVNILNDQTK	Q92629|SGCD_HUMAN	108	Hex5HexNAc4NeuAc1	H5N4A1	0.609167	0.0332184	-0.715091	1.47862
SSCGKENTSDPSLVIAFGR	P11279|LAMP1_HUMAN	84	Hex6HexNAc5NeuAc2Fuc1	H6N5A2F1	0.609234	0.00875929	-0.714931	2.05753
FVEQNETAINITTYPDQENNK	Q12841|FSTL1_HUMAN	175	Hex9HexNAc8	H9N8	0.610635	0.0205671	-0.711619	1.68683
KDTCTQECSYFNITK	P05556|ITB1_HUMAN	669	Hex4HexNAc3NeuAc1Fuc1	H4N3A1F1	0.612126	0.00126387	-0.7081	2.8983
ATTNNSVLQK	Q15389|ANGP1_HUMAN	243	Hex8HexNAc2	H8N2	0.612542	0.0381595	-0.707119	1.4184
HLYTTTGGETDFTNVTSLR	Q99523|SORT_HUMAN	406	Hex10HexNAc2	H10N2	0.613636	0.014421	-0.704544	1.841
LRNPCTSEQNCTSPFSYK	P05556|ITB1_HUMAN	212	Hex4HexNAc3NeuAc1Fuc1	H4N3A1F1	0.615772	0.0361521	-0.699532	1.44187
QIVENFSPNQTK	O94856|NFASC_HUMAN	988	Hex5HexNAc4NeuAc2Fuc1	H5N4A2F1	0.616931	0.00035603	-0.696818	3.44851
KDTCTQECSYFNITK	P05556|ITB1_HUMAN	669	HexNAc1	N1	0.617365	0.00128903	-0.695805	2.88974
IIISPEENVTLTCTAENQLER	Q13740|CD166_HUMAN	480	Hex6HexNAc3NeuAc1	H6N3A1	0.618557	0.0126824	-0.693022	1.8968
TCNPETFPSSNESR	Q8IWA5|CTL2_HUMAN	417	Hex6HexNAc5NeuAc3Fuc1	H6N5A3F1	0.619608	0.0360497	-0.690573	1.4431
GYPCGGNKTASSVIELTCTK	P11717|MPRI_HUMAN	2085	Hex5HexNAc4NeuAc2Fuc1	H5N4A2F1	0.619822	0.00350759	-0.690073	2.45499
CNQFVDCEDASDEMNCSATDCSSYFR	Q07954|LRP1_HUMAN	2638	Hex5HexNAc4Fuc3	H5N4F3	0.619919	0.0339186	-0.689849	1.46956
MEAVQKINYTVPQSGTFK	Q6YHK3|CD109_HUMAN	419	Hex5HexNAc4NeuAc2Fuc1	H5N4A2F1	0.625538	0.000654383	-0.676831	3.18417
QSGDVTCNCTDGR	Q07954|LRP1_HUMAN	4364	HexNAc1	N1	0.628063	0.00969957	-0.671019	2.01325
WLCDGDNDCGNSEDESNATCSAR	Q07954|LRP1_HUMAN	928	Hex5HexNAc4NeuAc1Fuc1	H5N4A1F1	0.628857	0.0421373	-0.669195	1.37533
YSVANDTGFVDIPKQEK	P07711|CATL1_HUMAN	221	Hex2HexNAc2	H2N2	0.629247	0.020766	-0.668302	1.68265
SPENISVVEK	Q96RW7|HMCN1_HUMAN	2395	Hex8HexNAc2	H8N2	0.629648	0.000623757	-0.667381	3.20498
DCADVYQAGFNK	Q15389|ANGP1_HUMAN	295	Hex9HexNAc2	H9N2	0.630225	0.0185313	-0.666061	1.7321
QIVENFSPNQTK	O94856|NFASC_HUMAN	988	Hex6HexNAc5NeuAc1Fuc1	H6N5A1F1	0.630918	0.0128477	-0.664476	1.89117
LCDEGHGLEVEINCTR	P25445|TNR6_HUMAN	118	Hex6HexNAc5NeuAc2Fuc1	H6N5A2F1	0.631068	0.0445345	-0.664133	1.3513
IKLDNYSTQELGK	P21589|5NTD_HUMAN	333	Hex6HexNAc4NeuAc2	H6N4A2	0.63245	0.0117411	-0.660976	1.93029
DNTTVTR	P11279|LAMP1_HUMAN	249	Hex2HexNAc2Fuc1	H2N2F1	0.632877	0.0129947	-0.660004	1.88623
KDTCTQECSYFNITK	P05556|ITB1_HUMAN	669	Hex5HexNAc4NeuAc3Fuc1	H5N4A3F1	0.634746	0.021319	-0.655749	1.67123
SCGECIQAGPNCGWCTNSTFLQEGMPTSAR	P05556|ITB1_HUMAN	50	HexNAc1	N1	0.635229	0.0158079	-0.654652	1.80113
DTCTQECSYFNITK	P05556|ITB1_HUMAN	669	Hex7HexNAc2	H7N2	0.635573	0.00155787	-0.653871	2.80747
ANATIEVK	Q9Y639|NPTN_HUMAN	229	Hex5HexNAc4NeuAc3Fuc1	H5N4A3F1	0.635593	0.0108744	-0.653824	1.96359
NRVPDSCCINVTVGCGINFNEK	P08962|CD63_HUMAN	172	Hex10HexNAc2	H10N2	0.636269	0.0172493	-0.65229	1.76323
WNDSPCNQSLPSICKK	Q9UBG0|MRC2_HUMAN	497	Hex5HexNAc4NeuAc1Fuc1	H5N4A1F1	0.636431	0.0423635	-0.651925	1.37301
QSGDVTCNCTDGR	Q07954|LRP1_HUMAN	4364	Hex5HexNAc4	H5N4	0.636559	0.0110292	-0.651634	1.95746
KLGDCISEDSYPDGNITWYR	Q13740|CD166_HUMAN	167	Hex4HexNAc3NeuAc1Fuc1	H4N3A1F1	0.637363	0.000403866	-0.649814	3.39376
AENQVNVTCQVR	P78324|SHPS1_HUMAN	270	Hex6HexNAc3NeuAc1	H6N3A1	0.637466	0.027526	-0.649579	1.56026
QSGDVTCNCTDGR	Q07954|LRP1_HUMAN	4364	Hex5HexNAc4Fuc1	H5N4F1	0.638522	0.0183441	-0.647191	1.7365
EGDNITLK	Q13740|CD166_HUMAN	265	Hex9HexNAc2	H9N2	0.638552	0.00193386	-0.647125	2.71357
LCDEGHGLEVEINCTR	P25445|TNR6_HUMAN	118	Hex4HexNAc3NeuAc1Fuc1	H4N3A1F1	0.639411	0.0410406	-0.645184	1.38679
ATVFANGSLLLTQVRPR	Q13308|PTK7_HUMAN	283	Hex6HexNAc3NeuAc1	H6N3A1	0.640076	0.0326359	-0.643685	1.4863
LCLNNDTK	P30825|SL7A1_HUMAN	235	Hex10HexNAc2	H10N2	0.641414	0.0300746	-0.640672	1.5218
GPGIKPNQTSK	P15586|GNS_HUMAN	362	Hex7HexNAc2	H7N2	0.643208	0.0218974	-0.636643	1.65961
CENLTTGK	O75882|ATRN_HUMAN	1082	Hex9HexNAc2	H9N2	0.643296	0.0112425	-0.636444	1.94914
VDCTANTNTCNK	P30101|PDIA3_HUMAN	90	HexNAc1	N1	0.643874	0.00328579	-0.63515	2.48336
VLPVNVTDYCQLVR	P35555|FBN1_HUMAN	448	Hex10HexNAc2	H10N2	0.645057	0.0172006	-0.632502	1.76446
FNISLQK	Q9P273|TEN3_HUMAN	419	Hex5HexNAc4NeuAc1	H5N4A1	0.646037	0.0234915	-0.630311	1.62909
HLNGTITAK	Q6YHK3|CD109_HUMAN	247	HexNAc1	N1	0.646837	0.027872	-0.628525	1.55483
AFNSTLPTMAQMEK	P16070|CD44_HUMAN	57	Hex4HexNAc4NeuAc2	H4N4A2	0.647573	0.0389794	-0.626886	1.40917
IKLDNYSTQELGK	P21589|5NTD_HUMAN	333	Hex7HexNAc5NeuAc2	H7N5A2	0.649351	0.0251799	-0.62293	1.59895
LNSSTIK	P13473|LAMP2_HUMAN	275	Hex5HexNAc4NeuAc3Fuc3	H5N4A3F3	0.652516	0.00261001	-0.615915	2.58336
NPCTSEQNCTSPFSYK	P05556|ITB1_HUMAN	212	Hex7HexNAc2	H7N2	0.654222	0.0314052	-0.612147	1.503
SLTQGSLIVGDLAPVNGTSQGK	P98160|PGBM_HUMAN	3780	Hex9HexNAc2	H9N2	0.654403	0.0233908	-0.611749	1.63095
ELYNGTADITLR	Q92508|PIEZ1_HUMAN	2294	Hex8HexNAc2	H8N2	0.657143	0.00865174	-0.605721	2.0629
EIFVANGTQGK	O95297|MPZL1_HUMAN	50	Hex8HexNAc2	H8N2	0.657233	0.0454535	-0.605524	1.34243
LTSCATNASICGDEAR	Q07954|LRP1_HUMAN	3788	Hex8HexNAc2	H8N2	0.657374	0.0494424	-0.605213	1.3059
LTSCATNASICGDEAR	Q07954|LRP1_HUMAN	3788	Hex9HexNAc2	H9N2	0.658943	0.00917733	-0.601775	2.03728
FGTCSQLCNNTK	Q07954|LRP1_HUMAN	3839	HexNAc1	N1	0.661032	0.00923436	-0.597209	2.03459
HENTSSSPIQYEFSLTR	P04216|THY1_HUMAN	42	Hex6HexNAc4NeuAc2	H6N4A2	0.661682	0.0103441	-0.59579	1.98531
ITSNATSDLNIK	Q16585|SGCB_HUMAN	211	Hex9HexNAc2	H9N2	0.663774	0.0187311	-0.591235	1.72744
ITSNATSDLNIK	Q16585|SGCB_HUMAN	211	Hex5HexNAc4NeuAc2	H5N4A2	0.663934	0.00706649	-0.590887	2.1508
WNDSPCNQSLPSICKK	Q9UBG0|MRC2_HUMAN	492	Hex6HexNAc5NeuAc2Fuc1	H6N5A2F1	0.664748	0.00878166	-0.58912	2.05642
EQINITLDHR	Q02809|PLOD1_HUMAN	197	Hex10HexNAc2	H10N2	0.665545	0.049187	-0.587392	1.30815
IKVFANGTLVVK	Q9NR99|MXRA5_HUMAN	2203	Hex7HexNAc2	H7N2	0.666311	0.00747435	-0.585732	2.12643
LVQLFPNDTSLK	Q12797|ASPH_HUMAN	452	Hex5HexNAc2	H5N2	0.666791	0.0214818	-0.584694	1.66793
ITSNATSDLNIK	Q16585|SGCB_HUMAN	211	Hex5HexNAc4NeuAc1Fuc1	H5N4A1F1	0.667429	0.0312728	-0.583315	1.50483
HENTSSSPIQYEFSLTR	P04216|THY1_HUMAN	42	Hex4HexNAc3NeuAc1Fuc1	H4N3A1F1	0.667519	0.00559434	-0.583119	2.25225
ITSNATSDLNIK	Q16585|SGCB_HUMAN	211	Hex6HexNAc5	H6N5	0.668585	0.0195288	-0.580818	1.70932
GGNVTLPCK	P10915|HPLN1_HUMAN	56	Hex6HexNAc2	H6N2	0.668803	0.0399722	-0.580346	1.39824
DTCTQECSYFNITK	P05556|ITB1_HUMAN	669	Hex9HexNAc2	H9N2	0.668912	0.00239117	-0.580111	2.62139
YHYNGTLLDGTLFDSSYSR	O95302|FKBP9_HUMAN	286	Hex9HexNAc2	H9N2	0.669619	0.018006	-0.578587	1.74458
LVALAVIDEKNTSVEHTR	Q96JJ7|TMX3_HUMAN	258	Hex8HexNAc2	H8N2	0.673195	0.0238026	-0.570904	1.62338
TFLHYDCGNK	Q5VY80|ULBP6_HUMAN;Q9BZM5|ULBP2_HUMAN	68;68	Hex5HexNAc4NeuAc1Fuc1	H5N4A1F1	0.674064	0.00761536	-0.569042	2.11831
HLNASNPTEPATIIFTAAR	Q8NFQ8|TOIP2_HUMAN	286	Hex8HexNAc2	H8N2	0.674314	0.0333086	-0.568506	1.47744
TCVSNCTASQFVCK	Q07954|LRP1_HUMAN	3333	Hex9HexNAc2	H9N2	0.675676	0.00887257	-0.565597	2.05195
ILLTCSLNDSATEVTGHR	P35613|BASI_HUMAN	160	Hex9HexNAc2	H9N2	0.676033	0.0212073	-0.564834	1.67351
AEFNITLIHPK	P15144|AMPN_HUMAN	234	Hex4HexNAc3	H4N3	0.676423	0.0106805	-0.564002	1.97141
LNLDGSNYTLLK	Q07954|LRP1_HUMAN	3048	Hex9HexNAc2	H9N2	0.67714	0.0106646	-0.562473	1.97205
GCSSSTSVLLTLDNNVVNGSSPAIR	P07996|TSP1_HUMAN	248	Hex7HexNAc2	H7N2	0.677442	0.0269348	-0.561832	1.56969
HENTSSSPIQYEFSLTR	P04216|THY1_HUMAN	42	Hex5HexNAc4NeuAc1Fuc1	H5N4A1F1	0.678414	0.0343377	-0.559762	1.46423
AFNSTLPTMAQMEK	P16070|CD44_HUMAN	57	Hex7HexNAc7NeuAc4Fuc2	H7N7A4F2	0.678947	0.0380282	-0.558628	1.41989
VMYTTQGGGEAWGISVLNPNKTK	P34810|CD68_HUMAN	199	Hex5HexNAc4Fuc1	H5N4F1	0.680175	0.014568	-0.556022	1.8366
DTNGSQFFITTVK	P23284|PPIB_HUMAN	148	Hex8HexNAc2	H8N2	0.681967	0.00888212	-0.552226	2.05148
LVQLFPNDTSLK	Q12797|ASPH_HUMAN	452	Hex4HexNAc2	H4N2	0.682472	0.0101914	-0.551157	1.99176
LTSCATNASICGDEAR	Q07954|LRP1_HUMAN	3788	Hex5HexNAc4NeuAc2Fuc1	H5N4A2F1	0.685739	0.00189043	-0.544269	2.72344
IIISPEENVTLTCTAENQLER	Q13740|CD166_HUMAN	480	Hex6HexNAc3Fuc1	H6N3F1	0.685786	0.0458979	-0.544171	1.33821
VIDLWDLAQSANLTDKELEAFREELK	P30533|AMRP_HUMAN	268	Hex3HexNAc4Fuc1	H3N4F1	0.686395	0.0159837	-0.54289	1.79632
FVGTPEVNQTTLYQR	P01033|TIMP1_HUMAN	53	Hex6HexNAc5NeuAc3Fuc1	H6N5A3F1	0.6875	0.0288152	-0.540568	1.54038
DFNETQLAR	Q9H6X2|ANTR1_HUMAN	184	Hex5HexNAc4NeuAc1Fuc1	H5N4A1F1	0.687943	0.0190723	-0.539639	1.7196
IIISPEENVTLTCTAENQLER	Q13740|CD166_HUMAN	480	Hex6HexNAc3	H6N3	0.688043	0.0145188	-0.539428	1.83807
TCPLDEFQCNNTLCKPLAWK	Q07954|LRP1_HUMAN	3662	Hex6HexNAc5NeuAc1Fuc1	H6N5A1F1	0.688201	0.042003	-0.539099	1.37672
LDAPTNLQFVNETDSTVLVR	P02751|FINC_HUMAN	1007	Hex9HexNAc2	H9N2	0.688209	0.0312064	-0.539082	1.50576
AEFNITLIHPK	P15144|AMPN_HUMAN	234	Hex5HexNAc4	H5N4	0.690076	0.0156275	-0.535173	1.80611
FGTCSQLCNNTK	Q07954|LRP1_HUMAN	3839	Hex4HexNAc3Fuc1	H4N3F1	0.690148	0.013162	-0.535021	1.88068
SISENATATAAPK	Q9UBS9|SUCO_HUMAN	530	Hex8HexNAc2	H8N2	0.691781	0.0080709	-0.531613	2.09308
AANIVIQTEPPVPVSINSNITR	Q9P2N5|RBM27_HUMAN	550	HexNAc1	N1	0.692391	0.0382826	-0.53034	1.417
VQPFNVTQGK	P13473|LAMP2_HUMAN	356	Hex6HexNAc5NeuAc1	H6N5A1	0.692629	0.00298105	-0.529846	2.52563
AGPNGTLFVADAYK	Q9HDC9|APMAP_HUMAN	160	Hex7HexNAc2	H7N2	0.692638	0.00567144	-0.529827	2.24631
RLSAVNSIFLSHNNTK	P48960|AGRE5_HUMAN	453	Hex5HexNAc4NeuAc1Fuc1	H5N4A1F1	0.692924	0.0119896	-0.529231	1.92119
ANATIEVK	Q9Y639|NPTN_HUMAN	229	Hex5HexNAc2	H5N2	0.693015	0.00792264	-0.529041	2.10113
TGALTVQNTTQLR	Q14517|FAT1_HUMAN	1940	Hex8HexNAc2	H8N2	0.693548	0.0122569	-0.527932	1.91162
LAEAQTYLDKVENTCK	Q5T764|IFT1B_HUMAN	123	HexNAc1	N1	0.694373	0.0497895	-0.526218	1.30286
DTCTQECSYFNITK	P05556|ITB1_HUMAN	669	Hex4HexNAc3Fuc1	H4N3F1	0.694776	0.0186321	-0.52538	1.72974
QLINALQINNTAVGHALVLPAGR	P12111|CO6A3_HUMAN	2558	Hex9HexNAc2	H9N2	0.694923	0.0168087	-0.525075	1.77447
TEAGAFEYVPDPTFENFTGGVKK	O15031|PLXB2_HUMAN	1099	Hex5HexNAc4NeuAc1Fuc1	H5N4A1F1	0.694926	0.00101385	-0.525069	2.99403
AEFNITLIHPK	P15144|AMPN_HUMAN	234	Hex5HexNAc4NeuAc3Fuc2	H5N4A3F2	0.696095	0.00595719	-0.522644	2.22496
NITIVTGAPR	P26006|ITA3_HUMAN	265	Hex6HexNAc5NeuAc2	H6N5A2	0.696101	0.0252018	-0.522632	1.59857
RQDVNITVATVPSWLK	Q13308|PTK7_HUMAN	405	Hex5HexNAc4NeuAc2Fuc1	H5N4A2F1	0.699726	0.00937867	-0.515138	2.02786
EIFVANGTQGK	O95297|MPZL1_HUMAN	50	Hex4HexNAc3NeuAc1Fuc1	H4N3A1F1	0.700089	0.00593227	-0.51439	2.22678
AFNSTLPTMAQMEK	P16070|CD44_HUMAN	57	Hex6HexNAc5NeuAc2Fuc1	H6N5A2F1	0.700571	0.00695396	-0.513398	2.15777
AGPNGTLFVADAYK	Q9HDC9|APMAP_HUMAN	160	Hex9HexNAc2	H9N2	0.702598	0.0125899	-0.509228	1.89998
GVTHLNISGLK	Q07954|LRP1_HUMAN	3953	Hex5HexNAc4Fuc1	H5N4F1	0.703916	0.028726	-0.506524	1.54173
AEFNITLIHPK	P15144|AMPN_HUMAN	234	Hex6HexNAc3NeuAc1	H6N3A1	0.705024	0.0369493	-0.504256	1.43239
SIINATDP	P35625|TIMP3_HUMAN	207	Hex5HexNAc4NeuAc1Fuc1	H5N4A1F1	0.706284	0.00114737	-0.501679	2.94029
IFIFNQTGIEAK	Q96J42|TXD15_HUMAN	293	Hex8HexNAc2	H8N2	0.70899	0.00561974	-0.496162	2.25028
NVTVNILNDQTK	Q92629|SGCD_HUMAN	108	Hex4HexNAc3	H4N3	0.710512	0.0374111	-0.493068	1.427
VDCTANTNTCNK	P30101|PDIA3_HUMAN	90	Hex7HexNAc2	H7N2	0.713592	0.00291644	-0.486828	2.53515
ILLTCSLNDSATEVTGHR	P35613|BASI_HUMAN	160	Hex8HexNAc2	H8N2	0.714418	0.0387819	-0.485159	1.41137
HENTSSSPIQYEFSLTR	P04216|THY1_HUMAN	42	Hex6HexNAc5NeuAc1Fuc1	H6N5A1F1	0.714708	0.00259762	-0.484575	2.58542
FGTCSQLCNNTK	Q07954|LRP1_HUMAN	3839	Hex9HexNAc2	H9N2	0.714966	0.0268079	-0.484053	1.57174
LRNPCTSEQNCTSPFSYK	P05556|ITB1_HUMAN	212	Hex6HexNAc5NeuAc1Fuc1	H6N5A1F1	0.716866	0.0259105	-0.480225	1.58652
QDILNNSLTTLSQDITK	Q70UQ0|IKIP_HUMAN	144	Hex9HexNAc2	H9N2	0.717018	0.0327765	-0.479918	1.48444
CPVIHGNCTK	Q9UKX5|ITA11_HUMAN	82	Hex5HexNAc4NeuAc2Fuc1	H5N4A2F1	0.718654	0.0128926	-0.47663	1.88966
AFNSTLPTMAQMEK	P16070|CD44_HUMAN	57	Hex6HexNAc5NeuAc3Fuc1	H6N5A3F1	0.720266	0.0286876	-0.473399	1.54231
ITSNATSDLNIK	Q16585|SGCB_HUMAN	211	Hex5HexNAc4	H5N4	0.721565	0.0360298	-0.470799	1.44334
YHYNGTLLDGTLFDSSYSR	O95302|FKBP9_HUMAN	286	Hex8HexNAc2	H8N2	0.722157	0.0396676	-0.469615	1.40156
TCEECLKNVSCLWCNTNK	P53801|PTTG_HUMAN	54	Hex7HexNAc2	H7N2	0.723368	0.0309089	-0.467199	1.50992
ILLTCSLNDSATEVTGHR	P35613|BASI_HUMAN	160	Hex5HexNAc4NeuAc2Fuc1	H5N4A2F1	0.725864	0.000473036	-0.462229	3.32511
GVTHLNISGLK	Q07954|LRP1_HUMAN	3953	Hex5HexNAc4NeuAc1Fuc1	H5N4A1F1	0.726037	0.0249024	-0.461885	1.60376
NVSTNVFFK	Q6YHK3|CD109_HUMAN	337	Hex8HexNAc2	H8N2	0.726316	0.0315083	-0.461331	1.50157
EIFVANGTQGK	O95297|MPZL1_HUMAN	50	Hex4HexNAc3NeuAc1	H4N3A1	0.726606	0.027155	-0.460756	1.56615
IIISPEENVTLTCTAENQLER	Q13740|CD166_HUMAN	480	Hex5HexNAc4Fuc1	H5N4F1	0.727576	0.00376955	-0.458829	2.42371
SLDNDNYVFTAPYFNK	P54289|CA2D1_HUMAN	781	Hex5HexNAc4	H5N4	0.731868	0.0402985	-0.450344	1.39471
GCPEDAAVCAVDKNGSK	P11717|MPRI_HUMAN	543	Hex5HexNAc4NeuAc2Fuc1	H5N4A2F1	0.73189	0.0115138	-0.450301	1.93878
YIDKGNR	P54289|CA2D1_HUMAN	604	Hex4HexNAc3	H4N3	0.733029	0.0475244	-0.448058	1.32308
FVGTPEVNQTTLYQR	P01033|TIMP1_HUMAN	53	Hex4HexNAc3NeuAc1Fuc1	H4N3A1F1	0.733471	0.00741812	-0.447188	2.12971
CPVIHGNCTK	Q9UKX5|ITA11_HUMAN	82	Hex4HexNAc3NeuAc1Fuc1	H4N3A1F1	0.7343	0.0392796	-0.445559	1.40583
IDVNSWIENFTK	P54289|CA2D1_HUMAN	824	Hex8HexNAc2	H8N2	0.734644	0.00517106	-0.444883	2.28642
SIINATDP	P35625|TIMP3_HUMAN	207	Hex9HexNAc2	H9N2	0.735007	0.0372306	-0.44417	1.4291
ILAPAYFILGGNQSGEGCVITR	Q13510|ASAH1_HUMAN	286	Hex3HexNAc2	H3N2	0.7408	0.0462505	-0.432844	1.33488
CPVIHGNCTK	Q9UKX5|ITA11_HUMAN	82	Hex4HexNAc3Fuc1	H4N3F1	0.741088	0.0157799	-0.432283	1.80189
FGTCSQLCNNTK	Q07954|LRP1_HUMAN	3839	Hex5HexNAc4NeuAc2Fuc1	H5N4A2F1	0.741244	0.0426486	-0.431979	1.3701
LQGLENWGQDPGVSANASK	Q96AQ6|PBIP1_HUMAN	455	Hex2HexNAc2	H2N2	0.743199	0.0223937	-0.428179	1.64987
SLVTQYLNATGNR	P08195|4F2_HUMAN	424	Hex5HexNAc4NeuAc1Fuc1	H5N4A1F1	0.745358	0.0233183	-0.423994	1.6323
TVNVSVPK	Q96KA5|CLP1L_HUMAN	91	Hex8HexNAc2	H8N2	0.745966	0.0339026	-0.422818	1.46977
CINQSICEK	O75882|ATRN_HUMAN	1073	Hex9HexNAc2	H9N2	0.747945	0.00895688	-0.418996	2.04784
ENVGIYNLSK	P69849|NOMO3_HUMAN;Q15155|NOMO1_HUMAN;Q5JPE7|NOMO2_HUMAN	618;618;618	Hex9HexNAc2	H9N2	0.74925	5.52403e-05	-0.416481	4.25774
TCVSNCTASQFVCK	Q07954|LRP1_HUMAN	3333	Hex10HexNAc2	H10N2	0.750578	0.0062014	-0.413926	2.20751
TFLHYDCGNK	Q5VY80|ULBP6_HUMAN;Q9BZM5|ULBP2_HUMAN	68;68	Hex5HexNAc4NeuAc2Fuc1	H5N4A2F1	0.753036	0.0202723	-0.409208	1.6931
TAVNCSSDFDACLITK	P13987|CD59_HUMAN	43	Hex9HexNAc2	H9N2	0.754753	0.0494166	-0.405924	1.30613
KDTCTQECSYFNITK	P05556|ITB1_HUMAN	669	Hex5HexNAc4	H5N4	0.755118	0.00895057	-0.405227	2.04815
VDIPQQPMGIIAVANDTNSCELSPCR	Q07954|LRP1_HUMAN	2472	Hex5HexNAc4NeuAc1	H5N4A1	0.756173	0.013017	-0.403212	1.88549
KDTCTQECSYFNITK	P05556|ITB1_HUMAN	669	Hex5HexNAc4NeuAc1	H5N4A1	0.757035	0.0361954	-0.401568	1.44135
EVQCLSTNQTLSTR	Q6UY14|ATL4_HUMAN	1001	Hex5HexNAc4Fuc1	H5N4F1	0.757962	0.022938	-0.399803	1.63944
AEFNITLIHPK	P15144|AMPN_HUMAN	234	Hex4HexNAc4	H4N4	0.767327	0.0467743	-0.382087	1.32999
VDCTANTNTCNK	P30101|PDIA3_HUMAN	90	Hex4HexNAc4NeuAc2	H4N4A2	0.76817	0.00754858	-0.380502	2.12213
SINVTGQGFSLIQR	O15031|PLXB2_HUMAN	1002	Hex9HexNAc2	H9N2	0.769605	0.0333878	-0.37781	1.47641
VQPFNVTQGK	P13473|LAMP2_HUMAN	356	Hex6HexNAc5NeuAc2	H6N5A2	0.770588	0.0452917	-0.375968	1.34398
ATLSTLAVAVNR	Q9P2E5|CHPF2_HUMAN	121	Hex7HexNAc2	H7N2	0.77154	0.0155992	-0.374186	1.8069
LVQLFPNDTSLK	Q12797|ASPH_HUMAN	452	Hex6HexNAc2	H6N2	0.771766	0.0304188	-0.373765	1.51686
TVNVSVPK	Q96KA5|CLP1L_HUMAN	91	Hex7HexNAc2	H7N2	0.773655	0.0303146	-0.370238	1.51835
LVQLFPNDTSLK	Q12797|ASPH_HUMAN	452	Hex9HexNAc2	H9N2	0.775253	0.0256313	-0.367261	1.59123
AVENYCASISPQLIHCVNNYTQSYPMR	O95980|RECK_HUMAN	185	Hex5HexNAc4NeuAc1Fuc3	H5N4A1F3	0.776471	0.0497516	-0.364997	1.30319
TCVSNCTASQFVCK	Q07954|LRP1_HUMAN	3333	Hex4HexNAc3NeuAc1	H4N3A1	0.777503	0.0253462	-0.36308	1.59609
SCVAVTSAQPQNMSR	O15031|PLXB2_HUMAN	528	Hex4HexNAc3NeuAc1	H4N3A1	0.778098	0.0377299	-0.361976	1.42331
FVNSTGYLTEAEK	Q8NBK3|SUMF1_HUMAN	141	Hex6HexNAc2	H6N2	0.778561	0.0328258	-0.361119	1.48378
DTCTQECSYFNITK	P05556|ITB1_HUMAN	669	Hex6HexNAc4NeuAc1Fuc1	H6N4A1F1	0.779793	0.00896006	-0.358837	2.04769
SLDNDNYVFTAPYFNK	P54289|CA2D1_HUMAN	781	Hex5HexNAc4Fuc1	H5N4F1	0.781065	0.0383141	-0.356485	1.41664
NVSTNVFFK	Q6YHK3|CD109_HUMAN	337	Hex7HexNAc2	H7N2	0.783202	0.0226666	-0.352544	1.64461
AGPNGTLFVADAYK	Q9HDC9|APMAP_HUMAN	160	HexNAc2	N2	0.784234	0.0443782	-0.350645	1.35283
TSGNFTIDPDGSGPLKPFVVYCDIR	P78357|CNTP1_HUMAN	597	Hex4HexNAc6	H4N6	0.785467	0.0063135	-0.348377	2.19973
FGEFGNYSLLVK	Q68CP4|HGNAT_HUMAN	162	Hex6HexNAc2	H6N2	0.790262	0.00667797	-0.339597	2.17536
IENITAPK	Q6UXH9|PAMR1_HUMAN	451	Hex9HexNAc2	H9N2	0.793994	0.0148916	-0.332799	1.82706
AEFNITLIHPK	P15144|AMPN_HUMAN	234	Hex5HexNAc3	H5N3	0.794499	0.0295096	-0.331882	1.53004
TSIPTINMENK	P26006|ITA3_HUMAN	969	Hex5HexNAc4NeuAc1Fuc1	H5N4A1F1	0.800357	0.0244348	-0.321285	1.61199
IIISPEENVTLTCTAENQLER	Q13740|CD166_HUMAN	480	Hex4HexNAc3	H4N3	0.802432	0.0423721	-0.31755	1.37292
AEPPLNASASDQGEK	Q9Y4L1|HYOU1_HUMAN	931	Hex4HexNAc2Fuc1	H4N2F1	0.805461	0.0347636	-0.312114	1.45888
VFPQVNVTK	P54802|ANAG_HUMAN	261	Hex4HexNAc3NeuAc1Fuc1	H4N3A1F1	0.805663	0.0174628	-0.311752	1.75789
FINYNQTVSR	Q8N766|EMC1_HUMAN	913	HexNAc1	N1	0.806138	0.020217	-0.3109	1.69428
EVLNYTAENICK	Q6PKC3|TXD11_HUMAN	337	Hex8HexNAc2	H8N2	0.813889	0.0409474	-0.297096	1.38777
NETHFDAGAK	P12821|ACE_HUMAN	509	HexNAc2	N2	0.813913	0.0224939	-0.297053	1.64794
DPGAAVPGAANASAQQPR	P28300|LYOX_HUMAN	81	Hex6HexNAc5NeuAc1Fuc1	H6N5A1F1	0.814346	0.0421175	-0.296286	1.37554
LNSSTIK	P13473|LAMP2_HUMAN	275	Hex5HexNAc4NeuAc2Fuc3	H5N4A2F3	0.818801	0.0333243	-0.288415	1.47724
LVQLFPNDTSLK	Q12797|ASPH_HUMAN	452	Hex8HexNAc2	H8N2	0.818957	0.0494978	-0.28814	1.30541
NMQIANHTLK	P12821|ACE_HUMAN	695	Hex5HexNAc4NeuAc1Fuc1	H5N4A1F1	0.819159	0.00650038	-0.287784	2.18706
ELAVPDGYTNR	P26006|ITA3_HUMAN	86	Hex5HexNAc4NeuAc1Fuc2	H5N4A1F2	0.819718	0.0409681	-0.2868	1.38755
ELYNGTADITLR	Q92508|PIEZ1_HUMAN	2294	Hex5HexNAc4NeuAc1Fuc1	H5N4A1F1	0.820302	0.0384352	-0.285773	1.41527
LVQLFPNDTSLK	Q12797|ASPH_HUMAN	452	Hex7HexNAc2	H7N2	0.820706	0.0402843	-0.285062	1.39486
DAVNNITAK	P54289|CA2D1_HUMAN	324	Hex6HexNAc2	H6N2	0.825581	0.0175023	-0.276518	1.75691
ILLTCSLNDSATEVTGHR	P35613|BASI_HUMAN	160	Hex6HexNAc2	H6N2	0.826816	0.0338762	-0.274362	1.4701
NMSFVNDLTVTQDGR	Q9HDC9|APMAP_HUMAN	196	Hex8HexNAc2	H8N2	0.829355	0.0324851	-0.269938	1.48832
GKDLDTDFTNNASQPETK	O75976|CBPD_HUMAN	1070	Hex5HexNAc4NeuAc1Fuc1	H5N4A1F1	0.829476	0.00912115	-0.269727	2.03995
LNLTTDPK	Q92896|GSLG1_HUMAN	165	Hex9HexNAc2	H9N2	0.833181	0.0255137	-0.263298	1.59323
VVDAVDGWMLNSSAIR	Q5T4B2|GT253_HUMAN	360	Hex6HexNAc2	H6N2	0.834363	0.0127705	-0.261252	1.89379
AGPNGTLFVADAYK	Q9HDC9|APMAP_HUMAN	160	Hex6HexNAc2	H6N2	0.839538	0.00566352	-0.252333	2.24691
NFSSCSAEDFEK	Q13443|ADAM9_HUMAN	381	Hex9HexNAc2	H9N2	0.839719	0.0414775	-0.252021	1.38219
AMSSNETAAYK	Q8TCJ2|STT3B_HUMAN	641	Hex4HexNAc2	H4N2	0.843379	0.0486062	-0.245747	1.31331
DASINIENMQFIHNGTYICDVK	O95297|MPZL1_HUMAN	130	Hex6HexNAc5NeuAc1	H6N5A1	0.843504	0.0375768	-0.245533	1.42508
DAVNNITAK	P54289|CA2D1_HUMAN	324	Hex7HexNAc2	H7N2	0.85217	0.0142563	-0.230787	1.84599
TCPLDEFQCNNTLCKPLAWK	Q07954|LRP1_HUMAN	3662	Hex5HexNAc4Fuc1	H5N4F1	0.866236	0.0439081	-0.207168	1.35746
TSPANCTWLILGSK	Q7Z4F1|LRP10_HUMAN	56	Hex5HexNAc4NeuAc1Fuc1	H5N4A1F1	0.866949	0.0104838	-0.205981	1.97948
TSIPTINMENK	P26006|ITA3_HUMAN	969	Hex7HexNAc2	H7N2	0.868277	0.0424024	-0.203772	1.37261
GVFITNETGQPLIGK	P10253|LYAG_HUMAN	470	Hex5HexNAc2	H5N2	0.88246	0.0470028	-0.180397	1.32788
DAVNNITAK	P54289|CA2D1_HUMAN	324	Hex8HexNAc2	H8N2	0.890417	0.0486743	-0.167447	1.3127
WNDSPCNQSLPSICK	Q9UBG0|MRC2_HUMAN	492	Hex4HexNAc3Fuc1	H4N3F1	0.908086	0.0219247	-0.139099	1.65907
NPASNDSCPALEK	Q9HDC5|JPH1_HUMAN	623	HexNAc2	N2	1.15607	0.040479	0.209228	1.39277
TEKEPLSDPVGTCYLSTDNFTR	P08648|ITA5_HUMAN	182	Hex4HexNAc3Fuc1	H4N3F1	1.1641	0.022407	0.219218	1.64962
TAVNCSSDFDACLITK	P13987|CD59_HUMAN	43	Hex6HexNAc5NeuAc4Fuc1	H6N5A4F1	1.19833	0.0405449	0.261025	1.39206
QDILNNSLTTLSQDITK	Q70UQ0|IKIP_HUMAN	144	Hex3HexNAc3	H3N3	1.20323	0.0337218	0.266913	1.47209
LNITCESSK	Q4KMQ2|ANO6_HUMAN	361	Hex8HexNAc2	H8N2	1.22202	0.0314611	0.289265	1.50223
VTNDTESDINYLLK	P12821|ACE_HUMAN	445	Hex5HexNAc4NeuAc1Fuc1	H5N4A1F1	1.22545	0.0356745	0.293314	1.44764
GVTNDLLSIQGNTGPSWINKTER	Q7Z4H8|PLGT3_HUMAN	306	HexNAc1	N1	1.2507	0.0185059	0.322741	1.73269
GVVDSDDLPLNVSR	P14625|ENPL_HUMAN	445	Hex7HexNAc2	H7N2	1.25079	0.0383347	0.32284	1.41641
LNWTSLLPASFTK	Q6PIU2|NCEH1_HUMAN	287	Hex5HexNAc2	H5N2	1.25357	0.0205298	0.326038	1.68762
GSFVGNISK	Q9Y5G5|PCDG8_HUMAN;Q9Y5H2|PCDGB_HUMAN;Q9Y5H3|PCDGA_HUMAN	47;48;51	Hex5HexNAc4NeuAc1Fuc1	H5N4A1F1	1.26563	0.0139652	0.33985	1.85495
ANIQFGDNGTTISAVSNK	Q14108|SCRB2_HUMAN	105	Hex9HexNAc8NeuAc1Fuc1	H9N8A1F1	1.26806	0.00446271	0.342624	2.3504
GQTEIQVNCPPAVTENK	Q16563|SYPL1_HUMAN	71	HexNAc1	N1	1.2682	0.0256499	0.342782	1.59091
NATLVNEADK	P15144|AMPN_HUMAN	818	Hex6HexNAc5NeuAc2	H6N5A2	1.28589	0.0109982	0.36277	1.95868
TEKEPLSDPVGTCYLSTDNFTR	P08648|ITA5_HUMAN	182	Hex4HexNAc3NeuAc1Fuc1	H4N3A1F1	1.29132	0.00274148	0.368851	2.56202
GQTEIQVNCPPAVTENK	Q16563|SYPL1_HUMAN	71	Hex6HexNAc3	H6N3	1.30303	0.0421688	0.381871	1.37501
ANATIEVK	Q9Y639|NPTN_HUMAN	229	Hex5HexNAc4	H5N4	1.30767	0.0236124	0.387	1.62686
LLNINPNK	P11279|LAMP1_HUMAN	261	Hex4HexNAc3	H4N3	1.30846	0.0180902	0.387867	1.74256
CCGAANYTDWEK	P08962|CD63_HUMAN	150	Hex7HexNAc6Fuc1	H7N6F1	1.35556	0.000336252	0.438884	3.47334
QNLTVTDR	P12111|CO6A3_HUMAN	3037	Hex5HexNAc4NeuAc1Fuc1	H5N4A1F1	1.35677	0.0394854	0.440177	1.40356
GLCVNASAVSR	P17936|IBP3_HUMAN	116	Hex4HexNAc3Fuc1	H4N3F1	1.36911	0.0436844	0.453244	1.35967
LLANYASQNITYHCK	P08123|CO1A2_HUMAN	1267	Hex4HexNAc2	H4N2	1.37281	0.0361798	0.457129	1.44153
LNLTTDPK	Q92896|GSLG1_HUMAN	165	Hex5HexNAc3NeuAc1Fuc2	H5N3A1F2	1.38438	0.0280848	0.469245	1.55153
LLNINPNK	P11279|LAMP1_HUMAN	261	Hex5HexNAc3NeuAc1	H5N3A1	1.38791	0.0363072	0.472913	1.44001
VEAAQNLTLPGSLR	P24821|TENA_HUMAN	1392	Hex9HexNAc2	H9N2	1.38797	0.0392671	0.472973	1.40597
ANATIEVK	Q9Y639|NPTN_HUMAN	229	Hex7HexNAc6	H7N6	1.42148	0.0125234	0.507396	1.90228
AKPQGQWAEDVLGNK	Q29983|MICA_HUMAN	79	Hex5HexNAc4NeuAc2Fuc1	H5N4A2F1	1.42663	0.0428933	0.512607	1.36761
HTDDLTSLNNTLANIR	Q5KU26|COL12_HUMAN	386	Hex6HexNAc5NeuAc1Fuc1	H6N5A1F1	1.43515	0.0474207	0.521198	1.32403
NVTAQICIDK	P12109|CO6A1_HUMAN	804	Hex8HexNAc2	H8N2	1.45872	0.00761972	0.544699	2.11806
VNASTTEPNSTVEQSALMR	P07942|LAMB1_HUMAN	1336	Hex8HexNAc2	H8N2	1.46389	0.0342891	0.549812	1.46484
QPGENGSIVTCGHR	P13612|ITA4_HUMAN	138	Hex5HexNAc4NeuAc1Fuc1	H5N4A1F1	1.46684	0.0239224	0.552708	1.62119
KECYYNLNDASLCDNVLAPNVTK	Q14766|LTBP1_HUMAN	1366	Hex5HexNAc4Fuc3	H5N4F3	1.47191	0.0168497	0.55769	1.77341
VVANGTGTQGQLK	P08236|BGLR_HUMAN	272	Hex6HexNAc2	H6N2	1.47551	0.0219525	0.561214	1.65852
NVTAQICIDK	P12109|CO6A1_HUMAN	804	Hex7HexNAc2	H7N2	1.47908	0.00909142	0.564701	2.04137
PLPGETMEKCTQDLGNSTK	Q9Y490|TLN1_HUMAN	1093	Hex1HexNAc2Fuc1	H1N2F1	1.48662	0.0140134	0.572032	1.85346
QLVHSFAEGQDQGSAYANR	Q5ZPR3|CD276_HUMAN	91	Hex4HexNAc3	H4N3	1.49425	0.0248877	0.579424	1.60402
LLNINPNK	P11279|LAMP1_HUMAN	261	Hex5HexNAc4	H5N4	1.49692	0.013566	0.581999	1.86755
NATYGYVLDDPDPDDGFNYK	O43852|CALU_HUMAN	131	Hex5HexNAc5NeuAc1Fuc2	H5N5A1F2	1.49754	0.0151477	0.582592	1.81965
RGPECSQNYTTPSGVIK	O14786|NRP1_HUMAN	150	Hex5HexNAc4NeuAc1Fuc1	H5N4A1F1	1.51078	0.0106387	0.595298	1.97311
TNITLVCKPGDLESAPVLR	P11717|MPRI_HUMAN	581	Hex6HexNAc2	H6N2	1.51351	0.0261093	0.597902	1.58321
LSDTTSQSNSTAK	P07942|LAMB1_HUMAN	1279	Hex9HexNAc2	H9N2	1.51814	0.00970248	0.602307	2.01312
NVTAQICIDK	P12109|CO6A1_HUMAN	804	Hex6HexNAc2	H6N2	1.52918	0.0292451	0.612759	1.53395
CCGAANYTDWEK	P08962|CD63_HUMAN	150	Hex6HexNAc5NeuAc2Fuc1	H6N5A2F1	1.53501	0.00372231	0.618247	2.42919
NASEIEVPFVTR	P07093|GDN_HUMAN	118	Hex6HexNAc5NeuAc3Fuc1	H6N5A3F1	1.55172	0.0405774	0.633872	1.39172
PGACTNITMGVVCK	Q9UBG0|MRC2_HUMAN	1386	Hex5HexNAc4NeuAc1Fuc1	H5N4A1F1	1.55176	0.0116648	0.633903	1.93312
SWPAVGNCSSALR	P02790|HEMO_HUMAN	187	Hex6HexNAc5NeuAc2	H6N5A2	1.56563	0.0351172	0.646746	1.45448
NVTAQICIDKK	P12109|CO6A1_HUMAN	804	HexNAc2	N2	1.57051	0.0213069	0.651237	1.67148
NDTLQEAK	Q92896|GSLG1_HUMAN	786	Hex5HexNAc4NeuAc3Fuc1	H5N4A3F1	1.57382	0.0398748	0.654267	1.3993
NASVETVDNK	Q96F05|CK024_HUMAN	41	Hex5HexNAc4NeuAc2Fuc1	H5N4A2F1	1.58453	0.00156422	0.664052	2.8057
LNSSTIK	P13473|LAMP2_HUMAN	275	Hex9HexNAc2	H9N2	1.58627	0.0114522	0.665642	1.94111
NFTAADWGQSR	P12109|CO6A1_HUMAN	212	Hex4HexNAc3Fuc1	H4N3F1	1.58799	0.0500336	0.667203	1.30074
ENGTDTVQEEEESPAEGSK	Q9Y4L1|HYOU1_HUMAN	596	Hex5HexNAc2	H5N2	1.59022	0.0320993	0.669225	1.4935
NVTLILDCK	P20908|CO5A1_HUMAN	176	Hex5HexNAc4NeuAc1	H5N4A1	1.5939	0.00177072	0.672562	2.75185
FNSSSSSLEEK	Q9H173|SIL1_HUMAN	193	Hex9HexNAc2	H9N2	1.59512	0.0044032	0.673662	2.35623
GEDGPAGNGTEGFPGFPGYPGNR	P12109|CO6A1_HUMAN	516	Hex4HexNAc3Fuc1	H4N3F1	1.60096	0.0373656	0.678939	1.42753
HEEGHMLNCTCFGQGR	P02751|FINC_HUMAN	542	Hex5HexNAc4NeuAc2	H5N4A2	1.60618	0.0257787	0.683633	1.58874
LLNINPNK	P11279|LAMP1_HUMAN	261	Hex5HexNAc4Fuc1	H5N4F1	1.61705	0.00847344	0.693366	2.07194
LLETVEYNISGAER	P24821|TENA_HUMAN	1485	Hex5HexNAc4NeuAc1Fuc1	H5N4A1F1	1.62532	0.00867147	0.700726	2.06191
LKPLFNK	P20645|MPRD_HUMAN	57	Hex5HexNAc4NeuAc2Fuc1	H5N4A2F1	1.63095	0.0116784	0.705715	1.93262
CCGAANYTDWEK	P08962|CD63_HUMAN	150	Hex5HexNAc4NeuAc1Fuc1	H5N4A1F1	1.63388	0.0302974	0.708302	1.51859
VEAAQNLTLPGSLR	P24821|TENA_HUMAN	1392	Hex1HexNAc2NeuAc1	H1N2A1	1.65337	0.0350603	0.725411	1.45518
DNATEEEILVYLEK	P07602|SAP_HUMAN	80	Hex3HexNAc2Fuc1	H3N2F1	1.66838	0.0400329	0.738448	1.39758
VAVVQHAPSESVDNASMPPVK	P12111|CO6A3_HUMAN	2677	Hex5HexNAc4Fuc1	H5N4F1	1.68204	0.0291738	0.750213	1.53501
QLINALQINNTAVGHALVLPAGR	P12111|CO6A3_HUMAN	2558	Hex5HexNAc4Fuc1	H5N4F1	1.68759	0.0282815	0.754967	1.5485
GLCVNASAVSR	P17936|IBP3_HUMAN	116	Hex4HexNAc3NeuAc1Fuc1	H4N3A1F1	1.69737	0.00670745	0.7633	2.17344
SEFSQVASNTIPLPLPQPNTCKDNGPCK	P98095|FBLN2_HUMAN	681	HexNAc1Fuc1	N1F1	1.71827	0.0299286	0.780954	1.52391
TCVSNCTASQFVCK	Q07954|LRP1_HUMAN	3333	Hex1HexNAc2NeuAc1	H1N2A1	1.72821	6.72702e-05	0.789281	4.17218
GPPGVNGTQGFQGCPGQR	P12111|CO6A3_HUMAN	2079	Hex6HexNAc3	H6N3	1.73094	0.00612905	0.791553	2.21261
ENGTDTVQEEEESPAEGSK	Q9Y4L1|HYOU1_HUMAN	596	Hex6HexNAc2	H6N2	1.76135	0.0283372	0.816681	1.54764
NLTEVPTDLPAYVR	Q13641|TPBG_HUMAN	81	Hex5HexNAc4NeuAc1Fuc1	H5N4A1F1	1.76577	0.000342561	0.820294	3.46526
HEEGHMLNCTCFGQGR	P02751|FINC_HUMAN	542	Hex5HexNAc4NeuAc3	H5N4A3	1.77295	0.0287418	0.826149	1.54149
LDNYSTQELGK	P21589|5NTD_HUMAN	333	Hex6HexNAc5NeuAc1Fuc1	H6N5A1F1	1.81459	0.0299727	0.859643	1.52327
TSSQNNVQVLNTNK	Q9P232|CNTN3_HUMAN	956	Hex5HexNAc4NeuAc1Fuc1	H5N4A1F1	1.8753	0.0377258	0.907121	1.42336
GQTEIQVNCPPAVTENK	Q16563|SYPL1_HUMAN	71	Hex7HexNAc4NeuAc1Fuc1	H7N4A1F1	1.8759	0.0186537	0.907582	1.72924
NDTLQEAK	Q92896|GSLG1_HUMAN	786	Hex5HexNAc4NeuAc3	H5N4A3	1.88528	0.00889391	0.914781	2.05091
ANATIEVK	Q9Y639|NPTN_HUMAN	229	Hex1HexNAc2NeuAc1	H1N2A1	1.92065	0.0220784	0.941598	1.65603
GNFSTEGCGCVCEPGWK	P24821|TENA_HUMAN	166	Hex6HexNAc5NeuAc1Fuc1	H6N5A1F1	1.92672	0.0395064	0.946146	1.40333
YSVANDTGFVDIPK	P07711|CATL1_HUMAN	221	Hex5HexNAc2	H5N2	1.96161	0.0172046	0.972037	1.76436
GLCVNASAVSR	P17936|IBP3_HUMAN	116	Hex5HexNAc4NeuAc2Fuc1	H5N4A2F1	1.98008	0.021327	0.985558	1.67107
NATYGYVLDDPDPDDGFNYK	O43852|CALU_HUMAN	131	Hex5HexNAc4NeuAc1Fuc3	H5N4A1F3	1.99367	0.000604707	0.995427	3.21845
SEASEGNITVTCR	Q29983|MICA_HUMAN	220	Hex6HexNAc5NeuAc3Fuc1	H6N5A3F1	1.99479	0.00477421	0.996238	2.3211
IHNVTASDSGK	O00478|BT3A3_HUMAN;O00481|BT3A1_HUMAN;P78410|BT3A2_HUMAN	115;115;115	Hex5HexNAc4NeuAc1Fuc1	H5N4A1F1	2.03384	0.0105631	1.02421	1.97621
GAPGINGTK	P12109|CO6A1_HUMAN	537	Hex5HexNAc4Fuc1	H5N4F1	2.0917	0.00193635	1.06468	2.71302
VSCPIMPCSNATVPDGECCPR	P07996|TSP1_HUMAN	360	Hex6HexNAc4Fuc2	H6N4F2	2.09881	0.0483338	1.06957	1.31575
EGQPSPADEKGNDSDGEGESDDPEK	O75351|VPS4B_HUMAN	100	HexNAc2	N2	2.14862	0.0235491	1.10341	1.62803
GNPGEPGLNGTTGPK	P12111|CO6A3_HUMAN	2331	Hex5HexNAc4	H5N4	2.14964	0.0419355	1.1041	1.37742
VDLEDFENNTAYAK	P55083|MFAP4_HUMAN	137	Hex5HexNAc4NeuAc1Fuc1	H5N4A1F1	2.16044	0.0155451	1.11132	1.80841
GNFSTEGCGCVCEPGWK	P24821|TENA_HUMAN	166	Hex5HexNAc4Fuc1	H5N4F1	2.17177	0.0215788	1.11887	1.66597
NVSVAEGK	Q9P2B2|FPRP_HUMAN	286	Hex5HexNAc4NeuAc2Fuc1	H5N4A2F1	2.36538	0.03781	1.24207	1.42239
ATDVLNK	P26022|PTX3_HUMAN	220	Hex8HexNAc2	H8N2	2.42012	0.0475994	1.27508	1.3224
LNEASFQPPPGVNICDVNWK	Q16563|SYPL1_HUMAN	96	Hex12HexNAc2	H12N2	2.44118	0.0261619	1.28758	1.58233
NITAVGK	P55290|CAD13_HUMAN	86	Hex6HexNAc5NeuAc2Fuc1	H6N5A2F1	2.45793	0.0386692	1.29744	1.41263
GNFSTEGCGCVCEPGWK	P24821|TENA_HUMAN	166	Hex6HexNAc5Fuc1	H6N5F1	2.4985	0.0155905	1.32106	1.80714
SLTQGSLIVGDLAPVNGTSQGK	P98160|PGBM_HUMAN	3780	Hex1HexNAc2NeuAc1	H1N2A1	2.51282	0.00103014	1.32931	2.98711
FVEQNETAINITTYPDQENNK	Q12841|FSTL1_HUMAN	175	Hex8HexNAc2	H8N2	2.57042	0.0342683	1.36201	1.46511
KVSCPIMPCSNATVPDGECCPR	P07996|TSP1_HUMAN	360	Hex4HexNAc3Fuc1	H4N3F1	2.62525	0.000407625	1.39245	3.38974
EVNDTLLVNELK	Q15063|POSTN_HUMAN	599	Hex5HexNAc4NeuAc2Fuc1	H5N4A2F1	2.65079	0.0185316	1.40642	1.73209
NMTFDLPSDATVVLNR	P11279|LAMP1_HUMAN	62	Hex1HexNAc2NeuAc1	H1N2A1	2.97119	0.0402308	1.57104	1.39544
NATYGYVLDDPDPDDGFNYK	O43852|CALU_HUMAN	131	Hex1HexNAc2NeuAc1	H1N2A1	3.11202	0.0254544	1.63785	1.59424
GQTEIQVNCPPAVTENK	Q16563|SYPL1_HUMAN	71	Hex1HexNAc2NeuAc1	H1N2A1	3.30385	0.0206747	1.72415	1.68456
EVNDTLLVNELK	Q15063|POSTN_HUMAN	599	Hex5HexNAc4NeuAc1Fuc1	H5N4A1F1	3.51867	0.0285707	1.81503	1.54408
NLTVPGSLR	P24821|TENA_HUMAN	1119	Hex1HexNAc2NeuAc1	H1N2A1	3.5724	0.000309902	1.83689	3.50878
AFNSTLPTMAQMEK	P16070|CD44_HUMAN	57	HexNAc1	N1	3.68695	0.0300684	1.88243	1.52189
NATVVWMK	Q13740|CD166_HUMAN	361	Hex1HexNAc2NeuAc1	H1N2A1	3.78539	0.0160741	1.92044	1.79387
LDAPTNLQFVNETDSTVLVR	P02751|FINC_HUMAN	1007	Hex1HexNAc2	H1N2	3.89848	0.0150581	1.96291	1.82223
KDTCTQECSYFNITK	P05556|ITB1_HUMAN	669	HexNAc2	N2	4.02123	0.000691033	2.00764	3.1605
DMNQTLGDNITVK	Q8TCT8|SPP2A_HUMAN	149	Hex4HexNAc6NeuAc2Fuc2	H4N6A2F2	4.4876	0.00882782	2.16595	2.05415
AEFNITLIHPK	P15144|AMPN_HUMAN	234	Hex1HexNAc2	H1N2	4.68399	0.0110467	2.22774	1.95677
DASSFLAEWQNITK	P08195|4F2_HUMAN	365	Hex1HexNAc2NeuAc1	H1N2A1	4.84247	0.0245596	2.27574	1.60978
NLNNSQSDVVSFR	P08648|ITA5_HUMAN	773	Hex1HexNAc2NeuAc1	H1N2A1	4.88418	0.0165234	2.28812	1.7819
ATDVLNK	P26022|PTX3_HUMAN	220	Hex9HexNAc2	H9N2	4.97421	0.00891054	2.31447	2.0501
LTLQPVDNSTISLQMGTNK	Q15417|CNN3_HUMAN	240	HexNAc2	N2	5.34183	0.00610455	2.41733	2.21435
LDAPTNLQFVNETDSTVLVR	P02751|FINC_HUMAN	1007	Hex1HexNAc2NeuAc1	H1N2A1	6.7166	0.00981413	2.74773	2.00815
EVNDTLLVNELK	Q15063|POSTN_HUMAN	599	Hex9HexNAc2	H9N2	7.50185	0.0253362	2.90725	1.59626
NATLVNEADK	P15144|AMPN_HUMAN	818	Hex1HexNAc2NeuAc1	H1N2A1	8.38	0.0045996	3.06695	2.33728
KDTCTQECSYFNITK	P05556|ITB1_HUMAN	669	Hex1HexNAc2NeuAc1	H1N2A1	8.51575	0.0115117	3.09013	1.93886
VTPACNTSLPAQR	Q9UBG0|MRC2_HUMAN	69	Hex1HexNAc2NeuAc1	H1N2A1	11.0384	0.00627808	3.46446	2.20217
ANIQFGDNGTTISAVSNK	Q14108|SCRB2_HUMAN	105	Hex1HexNAc2NeuAc1	H1N2A1	11.1434	0.0181402	3.47812	1.74136
TNFTSK	P04216|THY1_HUMAN	79	Hex1HexNAc2NeuAc1	H1N2A1	11.1441	0.00163016	3.47821	2.78777
QSGDVTCNCTDGR	Q07954|LRP1_HUMAN	4364	Hex1HexNAc2NeuAc1	H1N2A1	11.4843	0.000583374	3.52159	3.23405
ANATIEVK	Q9Y639|NPTN_HUMAN	229	Hex1HexNAc2	H1N2	16.1309	0.014666	4.01175	1.83369
DNTTVTR	P11279|LAMP1_HUMAN	249	Hex1HexNAc2	H1N2	16.9735	0.0139457	4.08521	1.85556
AFNSTLPTMAQMEK	P16070|CD44_HUMAN	57	Hex1HexNAc2NeuAc1	H1N2A1	16.9864	0.0253412	4.08631	1.59617
AFNSTLPTMAQMEK	P16070|CD44_HUMAN	57	HexNAc2	N2	18.9671	0.0213196	4.24543	1.67122
NMTLFSDLVAEK	P12110|CO6A2_HUMAN	785	Hex1HexNAc2NeuAc1	H1N2A1	21.9195	0.0369521	4.45414	1.43236
AFNSTLPTMAQMEK	P16070|CD44_HUMAN	57	Hex1HexNAc2	H1N2	23.6983	0.023373	4.56671	1.63128
DTCTQECSYFNITK	P05556|ITB1_HUMAN	669	Hex1HexNAc2NeuAc1	H1N2A1	28.0054	0.0140575	4.80763	1.85209
TYNGTNPDAASR	O60637|TSN3_HUMAN	127	Hex1HexNAc2NeuAc1	H1N2A1	29.5714	0.00636741	4.88613	2.19604
DNTTVTR	P11279|LAMP1_HUMAN	249	HexNAc2	N2	98.6889	0.0174047	6.62482	1.75933
DNTTVTR	P11279|LAMP1_HUMAN	249	Hex1HexNAc2NeuAc1	H1N2A1	162.341	0.0188646	7.34288	1.72435
DNTTVTR	P11279|LAMP1_HUMAN	249	HexNAc1	N1	199.127	0.0124015	7.63755	1.90653
